# Supplementary material for: Berberine Combined with Triple Therapy versus Triple Therapy for Helicobacter pylori Eradication: A Meta-Analysis of Randomized Controlled Trials
Source: Evid Based Complement Alternat Med. 2018 Oct 4;2018:8716910. doi: 10.1155/2018/8716910 (PMC6207132; doi:10.1155/2018/8716910)
Supplement: Supplementary 2 — File S2: Egger's funnel plot of adverse effects incidence rate. [file 8716910.f2.zip]

Archive with 1 entries (1 files):
- 8716910.f2.rm5
