# Supplementary material for: Berberine Combined with Triple Therapy versus Triple Therapy for Helicobacter pylori Eradication: A Meta-Analysis of Randomized Controlled Trials
Source: Evid Based Complement Alternat Med. 2018 Oct 4;2018:8716910. doi: 10.1155/2018/8716910 (PMC6207132; doi:10.1155/2018/8716910)
Supplement: Supplementary 2 — File S2: Egger's funnel plot of adverse effects incidence rate. [file 8716910.f2.zip › 8716910.f2.rm5]

<?xml version="1.0" encoding="ISO-8859-1" standalone="no"?>
<COCHRANE_REVIEW DESCRIPTION="" DOI="" GROUP_ID="" ID="461517100717003834" MERGED_FROM="" MODIFIED="2018-09-17 17:54:14 +0800" MODIFIED_BY="[Empty name]" REVIEW_NO="" REVMAN_SUB_VERSION="5.2.3 " REVMAN_VERSION="5" SPLIT_FROM="" STAGE="R" STATUS="A" TYPE="INTERVENTION" VERSION_NO="0.0">
<COVER_SHEET MODIFIED="2017-10-07 17:00:38 +0800" MODIFIED_BY="[Empty name]">
<TITLE MODIFIED="2017-10-07 17:00:38 +0800" MODIFIED_BY="[Empty name]">[Intervention] for [health problem]</TITLE>
<CONTACT>
<PERSON ID="????" ROLE="UNKNOWN">
<PREFIX/>
<FIRST_NAME/>
<MIDDLE_INITIALS/>
<LAST_NAME/>
<SUFFIX/>
<POSITION/>
<EMAIL_1/>
<EMAIL_2/>
<URL/>
<MOBILE_PHONE/>
<ADDRESS>
<DEPARTMENT/>
<ORGANISATION/>
<ADDRESS_1/>
<ADDRESS_2/>
<CITY/>
<ZIP/>
<REGION/>
<COUNTRY CODE="NONE">Not specified</COUNTRY>
<PHONE_1/>
<PHONE_2/>
<FAX_1/>
<FAX_2/>
</ADDRESS>
<FOOTNOTE/>
</PERSON>
</CONTACT>
<CREATORS>
<PERSON ID="????" ROLE="AUTHOR">
<PREFIX/>
<FIRST_NAME/>
<MIDDLE_INITIALS/>
<LAST_NAME/>
<SUFFIX/>
<POSITION/>
<EMAIL_1/>
<EMAIL_2/>
<URL/>
<MOBILE_PHONE/>
<ADDRESS>
<DEPARTMENT/>
<ORGANISATION/>
<ADDRESS_1/>
<ADDRESS_2/>
<CITY/>
<ZIP/>
<REGION/>
<COUNTRY CODE="NONE">Not specified</COUNTRY>
<PHONE_1/>
<PHONE_2/>
<FAX_1/>
<FAX_2/>
</ADDRESS>
<FOOTNOTE/>
</PERSON>
</CREATORS>
<DATES>
<UP_TO_DATE>
<DATE DAY="" MONTH="" YEAR=""/>
</UP_TO_DATE>
<LAST_SEARCH>
<DATE DAY="" MONTH="" YEAR=""/>
</LAST_SEARCH>
<NEXT_STAGE>
<DATE DAY="" MONTH="" YEAR=""/>
</NEXT_STAGE>
<PROTOCOL_PUBLISHED ISSUE="" YEAR=""/>
<REVIEW_PUBLISHED ISSUE="" YEAR=""/>
<LAST_CITATION_ISSUE ISSUE="" YEAR=""/>
</DATES>
<WHATS_NEW/>
<HISTORY/>
<SOURCES_OF_SUPPORT>
<INTERNAL_SOURCES/>
<EXTERNAL_SOURCES/>
</SOURCES_OF_SUPPORT>
<MESH_TERMS VERIFIED="NO"/>
<KEYWORDS/>
</COVER_SHEET>
<MAIN_TEXT>
<SUMMARY>
<TITLE>[Summary title]</TITLE>
<SUMMARY_BODY>
<P>[Summary text]</P>
</SUMMARY_BODY>
</SUMMARY>
<ABSTRACT>
<ABS_BACKGROUND/>
<ABS_OBJECTIVES/>
<ABS_SEARCH_STRATEGY/>
<ABS_SELECTION_CRITERIA/>
<ABS_DATA_COLLECTION/>
<ABS_RESULTS/>
<ABS_CONCLUSIONS/>
</ABSTRACT>
<BODY>
<BACKGROUND>
<CONDITION/>
<INTERVENTION/>
<THEORY/>
<IMPORTANCE/>
</BACKGROUND>
<OBJECTIVES/>
<METHODS>
<SELECTION_CRITERIA>
<CRIT_STUDIES/>
<CRIT_PARTICIPANTS/>
<CRIT_INTERVENTIONS/>
<CRIT_OUTCOMES>
<CRIT_OUTCOMES_PRIMARY/>
<CRIT_OUTCOMES_SECONDARY/>
</CRIT_OUTCOMES>
</SELECTION_CRITERIA>
<SEARCH_METHODS>
<ELECTRONIC_SEARCHES/>
<OTHER_SEARCHES/>
</SEARCH_METHODS>
<DATA_COLLECTION>
<STUDY_SELECTION/>
<DATA_EXTRACTION/>
<QUALITY_ASSESSMENT/>
<EFFECT_MEASURES/>
<UNIT_OF_ANALYSIS/>
<MISSING_DATA/>
<HETEROGENEITY_ASSESSMENT/>
<BIAS_ASSESSMENT/>
<DATA_SYNTHESIS/>
<SUBGROUP_ANALYSIS/>
<SENSITIVITY_ANALYSIS/>
</DATA_COLLECTION>
</METHODS>
<RESULTS>
<STUDY_DESCRIPTION>
<SEARCH_RESULTS/>
<INCLUDED_STUDIES_DESCR/>
<EXCLUDED_STUDIES_DESCR/>
</STUDY_DESCRIPTION>
<STUDY_QUALITY>
<ALLOCATION/>
<BLINDING/>
<EXCLUSIONS/>
<SELECTIVE_REPORTING/>
<OTHER_BIAS_SOURCES/>
</STUDY_QUALITY>
<INTERVENTION_EFFECTS/>
</RESULTS>
<DISCUSSION>
<SUMMARY_OF_RESULTS/>
<APPLICABILITY_OF_FINDINGS/>
<QUALITY_OF_EVIDENCE/>
<POTENTIAL_BIASES/>
<AGREEMENT/>
</DISCUSSION>
<CONCLUSIONS>
<IMPLICATIONS_PRACTICE/>
<IMPLICATIONS_RESEARCH/>
</CONCLUSIONS>
</BODY>
<ACKNOWLEDGEMENTS/>
<CONFLICT_OF_INTEREST/>
<CONTRIBUTIONS/>
<PRO_REV_DIFF/>
<PUBLIC_NOTES/>
</MAIN_TEXT>
<STUDIES_AND_REFERENCES MODIFIED="2018-01-05 21:01:18 +0800" MODIFIED_BY="[Empty name]">
<STUDIES MODIFIED="2018-01-05 21:01:18 +0800" MODIFIED_BY="[Empty name]">
<INCLUDED_STUDIES MODIFIED="2018-01-05 21:01:18 +0800" MODIFIED_BY="[Empty name]">
<STUDY DATA_SOURCE="PUB" ID="STD-Chen-2013" MODIFIED="2018-01-05 21:00:54 +0800" MODIFIED_BY="[Empty name]" NAME="Chen 2013" YEAR="2013">
<REFERENCE PRIMARY="NO" TYPE="JOURNAL_ARTICLE">
<IDENTIFIERS/>
</REFERENCE>
<IDENTIFIERS/>
</STUDY>
<STUDY DATA_SOURCE="PUB" ID="STD-Dong-2013" MODIFIED="2018-01-05 20:58:19 +0800" MODIFIED_BY="[Empty name]" NAME="Dong 2013" YEAR="2013">
<REFERENCE PRIMARY="NO" TYPE="JOURNAL_ARTICLE">
<IDENTIFIERS/>
</REFERENCE>
<IDENTIFIERS/>
</STUDY>
<STUDY DATA_SOURCE="PUB" ID="STD-Hu-2015" MODIFIED="2018-01-05 20:58:26 +0800" MODIFIED_BY="[Empty name]" NAME="Hu 2015" YEAR="2015">
<REFERENCE PRIMARY="NO" TYPE="JOURNAL_ARTICLE">
<IDENTIFIERS/>
</REFERENCE>
<IDENTIFIERS/>
</STUDY>
<STUDY DATA_SOURCE="PUB" ID="STD-Huang-2016" MODIFIED="2018-01-05 20:59:03 +0800" MODIFIED_BY="[Empty name]" NAME="Huang 2016" YEAR="2003">
<REFERENCE PRIMARY="NO" TYPE="JOURNAL_ARTICLE">
<IDENTIFIERS/>
</REFERENCE>
<IDENTIFIERS/>
</STUDY>
<STUDY DATA_SOURCE="PUB" ID="STD-Huang-2017" MODIFIED="2018-01-05 20:59:13 +0800" MODIFIED_BY="[Empty name]" NAME="Huang 2017" YEAR="2017">
<REFERENCE PRIMARY="NO" TYPE="JOURNAL_ARTICLE">
<IDENTIFIERS/>
</REFERENCE>
<IDENTIFIERS/>
</STUDY>
<STUDY DATA_SOURCE="PUB" ID="STD-Liu-2014" MODIFIED="2018-01-05 21:01:18 +0800" MODIFIED_BY="[Empty name]" NAME="Liu 2014" YEAR="2014">
<REFERENCE PRIMARY="NO" TYPE="JOURNAL_ARTICLE">
<IDENTIFIERS/>
</REFERENCE>
<IDENTIFIERS/>
</STUDY>
<STUDY DATA_SOURCE="PUB" ID="STD-Lu-2013" MODIFIED="2018-01-05 20:58:50 +0800" MODIFIED_BY="[Empty name]" NAME="Lu 2013" YEAR="2013">
<REFERENCE PRIMARY="NO" TYPE="JOURNAL_ARTICLE">
<IDENTIFIERS/>
</REFERENCE>
<IDENTIFIERS/>
</STUDY>
<STUDY DATA_SOURCE="PUB" ID="STD-Luo-2017" MODIFIED="2018-01-05 20:58:09 +0800" MODIFIED_BY="[Empty name]" NAME="Luo 2017" YEAR="2016">
<REFERENCE PRIMARY="NO" TYPE="JOURNAL_ARTICLE">
<IDENTIFIERS/>
</REFERENCE>
<IDENTIFIERS/>
</STUDY>
<STUDY DATA_SOURCE="PUB" ID="STD-Ma-2011" MODIFIED="2018-01-05 20:58:39 +0800" MODIFIED_BY="[Empty name]" NAME="Ma 2011" YEAR="2011">
<REFERENCE PRIMARY="NO" TYPE="JOURNAL_ARTICLE">
<IDENTIFIERS/>
</REFERENCE>
<IDENTIFIERS/>
</STUDY>
<STUDY DATA_SOURCE="PUB" ID="STD-Qi-2013" MODIFIED="2018-01-05 20:55:13 +0800" MODIFIED_BY="[Empty name]" NAME="Qi 2013" YEAR="2013">
<REFERENCE PRIMARY="NO" TYPE="JOURNAL_ARTICLE">
<IDENTIFIERS/>
</REFERENCE>
<IDENTIFIERS/>
</STUDY>
<STUDY DATA_SOURCE="PUB" ID="STD-Si-2013" MODIFIED="2018-01-05 20:54:31 +0800" MODIFIED_BY="[Empty name]" NAME="Si 2013" YEAR="2013">
<REFERENCE PRIMARY="NO" TYPE="JOURNAL_ARTICLE">
<IDENTIFIERS/>
</REFERENCE>
<IDENTIFIERS/>
</STUDY>
<STUDY DATA_SOURCE="PUB" ID="STD-Zhang-2014" MODIFIED="2018-01-05 20:54:52 +0800" MODIFIED_BY="[Empty name]" NAME="Zhang 2014" YEAR="2014">
<REFERENCE PRIMARY="NO" TYPE="JOURNAL_ARTICLE">
<IDENTIFIERS/>
</REFERENCE>
<IDENTIFIERS/>
</STUDY>
<STUDY DATA_SOURCE="PUB" ID="STD-Zou-2013" MODIFIED="2018-01-05 20:58:33 +0800" MODIFIED_BY="[Empty name]" NAME="Zou 2013" YEAR="2013">
<REFERENCE PRIMARY="NO" TYPE="JOURNAL_ARTICLE">
<IDENTIFIERS/>
</REFERENCE>
<IDENTIFIERS/>
</STUDY>
</INCLUDED_STUDIES>
<EXCLUDED_STUDIES/>
<AWAITING_STUDIES/>
<ONGOING_STUDIES/>
</STUDIES>
<OTHER_REFERENCES>
<ADDITIONAL_REFERENCES/>
<OTHER_VERSIONS_REFERENCES/>
<PENDING_REFERENCES/>
</OTHER_REFERENCES>
</STUDIES_AND_REFERENCES>
<CHARACTERISTICS_OF_STUDIES MODIFIED="2018-01-05 21:02:40 +0800" MODIFIED_BY="[Empty name]">
<CHARACTERISTICS_OF_INCLUDED_STUDIES MODIFIED="2018-01-05 21:02:40 +0800" MODIFIED_BY="[Empty name]" SORT_BY="STUDY" USER_DEF_1_ENABLED="NO" USER_DEF_2_ENABLED="NO" USER_DEF_3_ENABLED="NO">
<INCLUDED_CHAR STUDY_ID="STD-Chen-2013">
<CHAR_METHODS/>
<CHAR_PARTICIPANTS/>
<CHAR_INTERVENTIONS/>
<CHAR_OUTCOMES/>
<CHAR_NOTES/>
</INCLUDED_CHAR>
<INCLUDED_CHAR STUDY_ID="STD-Dong-2013">
<CHAR_METHODS/>
<CHAR_PARTICIPANTS/>
<CHAR_INTERVENTIONS/>
<CHAR_OUTCOMES/>
<CHAR_NOTES/>
</INCLUDED_CHAR>
<INCLUDED_CHAR STUDY_ID="STD-Hu-2015">
<CHAR_METHODS/>
<CHAR_PARTICIPANTS/>
<CHAR_INTERVENTIONS/>
<CHAR_OUTCOMES/>
<CHAR_NOTES/>
</INCLUDED_CHAR>
<INCLUDED_CHAR STUDY_ID="STD-Huang-2016">
<CHAR_METHODS/>
<CHAR_PARTICIPANTS/>
<CHAR_INTERVENTIONS/>
<CHAR_OUTCOMES/>
<CHAR_NOTES/>
</INCLUDED_CHAR>
<INCLUDED_CHAR STUDY_ID="STD-Huang-2017">
<CHAR_METHODS/>
<CHAR_PARTICIPANTS/>
<CHAR_INTERVENTIONS/>
<CHAR_OUTCOMES/>
<CHAR_NOTES/>
</INCLUDED_CHAR>
<INCLUDED_CHAR STUDY_ID="STD-Liu-2014">
<CHAR_METHODS/>
<CHAR_PARTICIPANTS/>
<CHAR_INTERVENTIONS/>
<CHAR_OUTCOMES/>
<CHAR_NOTES/>
</INCLUDED_CHAR>
<INCLUDED_CHAR STUDY_ID="STD-Lu-2013">
<CHAR_METHODS/>
<CHAR_PARTICIPANTS/>
<CHAR_INTERVENTIONS/>
<CHAR_OUTCOMES/>
<CHAR_NOTES/>
</INCLUDED_CHAR>
<INCLUDED_CHAR STUDY_ID="STD-Luo-2017">
<CHAR_METHODS/>
<CHAR_PARTICIPANTS/>
<CHAR_INTERVENTIONS/>
<CHAR_OUTCOMES/>
<CHAR_NOTES/>
</INCLUDED_CHAR>
<INCLUDED_CHAR STUDY_ID="STD-Ma-2011">
<CHAR_METHODS/>
<CHAR_PARTICIPANTS/>
<CHAR_INTERVENTIONS/>
<CHAR_OUTCOMES/>
<CHAR_NOTES/>
</INCLUDED_CHAR>
<INCLUDED_CHAR STUDY_ID="STD-Qi-2013">
<CHAR_METHODS/>
<CHAR_PARTICIPANTS/>
<CHAR_INTERVENTIONS/>
<CHAR_OUTCOMES/>
<CHAR_NOTES/>
</INCLUDED_CHAR>
<INCLUDED_CHAR STUDY_ID="STD-Si-2013">
<CHAR_METHODS/>
<CHAR_PARTICIPANTS/>
<CHAR_INTERVENTIONS/>
<CHAR_OUTCOMES/>
<CHAR_NOTES/>
</INCLUDED_CHAR>
<INCLUDED_CHAR STUDY_ID="STD-Zhang-2014">
<CHAR_METHODS/>
<CHAR_PARTICIPANTS/>
<CHAR_INTERVENTIONS/>
<CHAR_OUTCOMES/>
<CHAR_NOTES/>
</INCLUDED_CHAR>
<INCLUDED_CHAR STUDY_ID="STD-Zou-2013">
<CHAR_METHODS/>
<CHAR_PARTICIPANTS/>
<CHAR_INTERVENTIONS/>
<CHAR_OUTCOMES/>
<CHAR_NOTES/>
</INCLUDED_CHAR>
<FOOTNOTES/>
</CHARACTERISTICS_OF_INCLUDED_STUDIES>
<CHARACTERISTICS_OF_EXCLUDED_STUDIES SORT_BY="STUDY">
<FOOTNOTES/>
</CHARACTERISTICS_OF_EXCLUDED_STUDIES>
<CHARACTERISTICS_OF_AWAITING_STUDIES SORT_BY="STUDY" USER_DEF_1_ENABLED="NO" USER_DEF_2_ENABLED="NO" USER_DEF_3_ENABLED="NO">
<FOOTNOTES/>
</CHARACTERISTICS_OF_AWAITING_STUDIES>
<CHARACTERISTICS_OF_ONGOING_STUDIES SORT_BY="STUDY" USER_DEF_1_ENABLED="NO" USER_DEF_2_ENABLED="NO" USER_DEF_3_ENABLED="NO">
<FOOTNOTES/>
</CHARACTERISTICS_OF_ONGOING_STUDIES>
</CHARACTERISTICS_OF_STUDIES>
<QUALITY_ITEMS MODIFIED="2018-01-05 21:02:40 +0800" MODIFIED_BY="[Empty name]">
<QUALITY_ITEM CORE_ITEM="YES" ID="QIT-01" LEVEL="STUDY" MODIFIED="2018-01-05 21:02:34 +0800" MODIFIED_BY="[Empty name]" NO="1">
<NAME>Random sequence generation (selection bias)</NAME>
<DESCRIPTION>
<P>Selection bias (biased allocation to interventions) due to inadequate generation of a randomised sequence</P>
</DESCRIPTION>
<QUALITY_ITEM_DATA>
<QUALITY_ITEM_DATA_ENTRY MODIFIED="2018-01-05 21:02:01 +0800" MODIFIED_BY="[Empty name]" RESULT="YES" STUDY_ID="STD-Chen-2013">
<DESCRIPTION/>
</QUALITY_ITEM_DATA_ENTRY>
<QUALITY_ITEM_DATA_ENTRY MODIFIED="2017-10-11 19:34:32 +0800" MODIFIED_BY="[Empty name]" RESULT="UNKNOWN" STUDY_ID="STD-Dong-2013">
<DESCRIPTION>
<P>0</P>
</DESCRIPTION>
</QUALITY_ITEM_DATA_ENTRY>
<QUALITY_ITEM_DATA_ENTRY MODIFIED="2017-10-16 12:44:27 +0800" MODIFIED_BY="[Empty name]" RESULT="YES" STUDY_ID="STD-Hu-2015">
<DESCRIPTION>
<P>0</P>
</DESCRIPTION>
</QUALITY_ITEM_DATA_ENTRY>
<QUALITY_ITEM_DATA_ENTRY MODIFIED="2017-10-16 00:37:45 +0800" MODIFIED_BY="[Empty name]" RESULT="UNKNOWN" STUDY_ID="STD-Huang-2016">
<DESCRIPTION>
<P>0</P>
</DESCRIPTION>
</QUALITY_ITEM_DATA_ENTRY>
<QUALITY_ITEM_DATA_ENTRY MODIFIED="2017-10-16 12:42:11 +0800" MODIFIED_BY="[Empty name]" RESULT="YES" STUDY_ID="STD-Huang-2017">
<DESCRIPTION>
<P>0</P>
</DESCRIPTION>
</QUALITY_ITEM_DATA_ENTRY>
<QUALITY_ITEM_DATA_ENTRY MODIFIED="2018-01-05 21:02:34 +0800" MODIFIED_BY="[Empty name]" RESULT="YES" STUDY_ID="STD-Liu-2014">
<DESCRIPTION/>
</QUALITY_ITEM_DATA_ENTRY>
<QUALITY_ITEM_DATA_ENTRY MODIFIED="2017-10-16 00:13:09 +0800" MODIFIED_BY="[Empty name]" RESULT="NO" STUDY_ID="STD-Lu-2013">
<DESCRIPTION>
<P>0</P>
</DESCRIPTION>
</QUALITY_ITEM_DATA_ENTRY>
<QUALITY_ITEM_DATA_ENTRY MODIFIED="2017-10-11 19:36:53 +0800" MODIFIED_BY="[Empty name]" RESULT="UNKNOWN" STUDY_ID="STD-Luo-2017">
<DESCRIPTION>
<P>0</P>
</DESCRIPTION>
</QUALITY_ITEM_DATA_ENTRY>
<QUALITY_ITEM_DATA_ENTRY MODIFIED="2017-10-16 00:31:04 +0800" MODIFIED_BY="[Empty name]" RESULT="NO" STUDY_ID="STD-Ma-2011">
<DESCRIPTION/>
</QUALITY_ITEM_DATA_ENTRY>
<QUALITY_ITEM_DATA_ENTRY MODIFIED="2017-10-11 19:32:38 +0800" MODIFIED_BY="[Empty name]" RESULT="UNKNOWN" STUDY_ID="STD-Qi-2013">
<DESCRIPTION>
<P>0</P>
</DESCRIPTION>
</QUALITY_ITEM_DATA_ENTRY>
<QUALITY_ITEM_DATA_ENTRY MODIFIED="2017-10-11 19:33:33 +0800" MODIFIED_BY="[Empty name]" RESULT="UNKNOWN" STUDY_ID="STD-Si-2013">
<DESCRIPTION>
<P>0</P>
</DESCRIPTION>
</QUALITY_ITEM_DATA_ENTRY>
<QUALITY_ITEM_DATA_ENTRY MODIFIED="2017-10-11 19:35:17 +0800" MODIFIED_BY="[Empty name]" RESULT="UNKNOWN" STUDY_ID="STD-Zhang-2014">
<DESCRIPTION>
<P>0</P>
</DESCRIPTION>
</QUALITY_ITEM_DATA_ENTRY>
<QUALITY_ITEM_DATA_ENTRY MODIFIED="2017-10-16 12:46:55 +0800" MODIFIED_BY="[Empty name]" RESULT="UNKNOWN" STUDY_ID="STD-Zou-2013">
<DESCRIPTION>
<P>0</P>
</DESCRIPTION>
</QUALITY_ITEM_DATA_ENTRY>
</QUALITY_ITEM_DATA>
</QUALITY_ITEM>
<QUALITY_ITEM CORE_ITEM="YES" ID="QIT-02" LEVEL="STUDY" MODIFIED="2018-01-05 21:02:36 +0800" MODIFIED_BY="[Empty name]" NO="2">
<NAME>Allocation concealment (selection bias)</NAME>
<DESCRIPTION>
<P>Selection bias (biased allocation to interventions) due to inadequate concealment of allocations prior to assignment</P>
</DESCRIPTION>
<QUALITY_ITEM_DATA>
<QUALITY_ITEM_DATA_ENTRY MODIFIED="2018-01-05 21:01:58 +0800" MODIFIED_BY="[Empty name]" RESULT="UNKNOWN" STUDY_ID="STD-Chen-2013">
<DESCRIPTION>
<P>0</P>
</DESCRIPTION>
</QUALITY_ITEM_DATA_ENTRY>
<QUALITY_ITEM_DATA_ENTRY MODIFIED="2017-10-11 19:34:33 +0800" MODIFIED_BY="[Empty name]" RESULT="UNKNOWN" STUDY_ID="STD-Dong-2013">
<DESCRIPTION>
<P>0</P>
</DESCRIPTION>
</QUALITY_ITEM_DATA_ENTRY>
<QUALITY_ITEM_DATA_ENTRY MODIFIED="2017-10-11 19:37:43 +0800" MODIFIED_BY="[Empty name]" RESULT="UNKNOWN" STUDY_ID="STD-Hu-2015">
<DESCRIPTION>
<P>0</P>
</DESCRIPTION>
</QUALITY_ITEM_DATA_ENTRY>
<QUALITY_ITEM_DATA_ENTRY MODIFIED="2017-10-11 19:32:27 +0800" MODIFIED_BY="[Empty name]" RESULT="UNKNOWN" STUDY_ID="STD-Huang-2016">
<DESCRIPTION>
<P>0</P>
</DESCRIPTION>
</QUALITY_ITEM_DATA_ENTRY>
<QUALITY_ITEM_DATA_ENTRY MODIFIED="2017-10-11 19:35:56 +0800" MODIFIED_BY="[Empty name]" RESULT="UNKNOWN" STUDY_ID="STD-Huang-2017">
<DESCRIPTION>
<P>0</P>
</DESCRIPTION>
</QUALITY_ITEM_DATA_ENTRY>
<QUALITY_ITEM_DATA_ENTRY MODIFIED="2018-01-05 21:02:36 +0800" MODIFIED_BY="[Empty name]" RESULT="UNKNOWN" STUDY_ID="STD-Liu-2014">
<DESCRIPTION>
<P>0</P>
</DESCRIPTION>
</QUALITY_ITEM_DATA_ENTRY>
<QUALITY_ITEM_DATA_ENTRY MODIFIED="2017-10-16 12:43:22 +0800" MODIFIED_BY="[Empty name]" RESULT="UNKNOWN" STUDY_ID="STD-Lu-2013">
<DESCRIPTION>
<P>0</P>
</DESCRIPTION>
</QUALITY_ITEM_DATA_ENTRY>
<QUALITY_ITEM_DATA_ENTRY MODIFIED="2017-10-11 19:36:54 +0800" MODIFIED_BY="[Empty name]" RESULT="UNKNOWN" STUDY_ID="STD-Luo-2017">
<DESCRIPTION>
<P>0</P>
</DESCRIPTION>
</QUALITY_ITEM_DATA_ENTRY>
<QUALITY_ITEM_DATA_ENTRY MODIFIED="2017-10-11 19:32:54 +0800" MODIFIED_BY="[Empty name]" RESULT="UNKNOWN" STUDY_ID="STD-Ma-2011">
<DESCRIPTION>
<P>0</P>
</DESCRIPTION>
</QUALITY_ITEM_DATA_ENTRY>
<QUALITY_ITEM_DATA_ENTRY MODIFIED="2017-10-11 19:32:40 +0800" MODIFIED_BY="[Empty name]" RESULT="UNKNOWN" STUDY_ID="STD-Qi-2013">
<DESCRIPTION>
<P>0</P>
</DESCRIPTION>
</QUALITY_ITEM_DATA_ENTRY>
<QUALITY_ITEM_DATA_ENTRY MODIFIED="2017-10-11 19:33:34 +0800" MODIFIED_BY="[Empty name]" RESULT="UNKNOWN" STUDY_ID="STD-Si-2013">
<DESCRIPTION>
<P>0</P>
</DESCRIPTION>
</QUALITY_ITEM_DATA_ENTRY>
<QUALITY_ITEM_DATA_ENTRY MODIFIED="2017-10-11 19:35:18 +0800" MODIFIED_BY="[Empty name]" RESULT="UNKNOWN" STUDY_ID="STD-Zhang-2014">
<DESCRIPTION>
<P>0</P>
</DESCRIPTION>
</QUALITY_ITEM_DATA_ENTRY>
<QUALITY_ITEM_DATA_ENTRY MODIFIED="2017-10-11 19:38:28 +0800" MODIFIED_BY="[Empty name]" RESULT="UNKNOWN" STUDY_ID="STD-Zou-2013">
<DESCRIPTION>
<P>0</P>
</DESCRIPTION>
</QUALITY_ITEM_DATA_ENTRY>
</QUALITY_ITEM_DATA>
</QUALITY_ITEM>
<QUALITY_ITEM CORE_ITEM="YES" ID="QIT-03" LEVEL="GROUP" MODIFIED="2018-01-05 21:02:36 +0800" MODIFIED_BY="[Empty name]" NO="3">
<NAME>Blinding of participants and personnel (performance bias)</NAME>
<DESCRIPTION>
<P>Performance bias due to knowledge of the allocated interventions by participants and personnel during the study</P>
</DESCRIPTION>
<QUALITY_ITEM_DATA_ENTRY_GROUP ID="QIG-03.01" NO="1">
<NAME>All outcomes</NAME>
</QUALITY_ITEM_DATA_ENTRY_GROUP>
<QUALITY_ITEM_DATA>
<QUALITY_ITEM_DATA_ENTRY GROUP_ID="QIG-03.01" MODIFIED="2018-01-05 21:02:02 +0800" MODIFIED_BY="[Empty name]" RESULT="YES" STUDY_ID="STD-Chen-2013">
<DESCRIPTION/>
</QUALITY_ITEM_DATA_ENTRY>
<QUALITY_ITEM_DATA_ENTRY GROUP_ID="QIG-03.01" MODIFIED="2017-10-16 00:09:04 +0800" MODIFIED_BY="[Empty name]" RESULT="YES" STUDY_ID="STD-Dong-2013">
<DESCRIPTION>
<P>0</P>
</DESCRIPTION>
</QUALITY_ITEM_DATA_ENTRY>
<QUALITY_ITEM_DATA_ENTRY GROUP_ID="QIG-03.01" MODIFIED="2017-10-16 12:44:28 +0800" MODIFIED_BY="[Empty name]" RESULT="YES" STUDY_ID="STD-Hu-2015">
<DESCRIPTION>
<P>0</P>
</DESCRIPTION>
</QUALITY_ITEM_DATA_ENTRY>
<QUALITY_ITEM_DATA_ENTRY GROUP_ID="QIG-03.01" MODIFIED="2017-10-16 00:41:46 +0800" MODIFIED_BY="[Empty name]" RESULT="YES" STUDY_ID="STD-Huang-2016">
<DESCRIPTION>
<P>0</P>
</DESCRIPTION>
</QUALITY_ITEM_DATA_ENTRY>
<QUALITY_ITEM_DATA_ENTRY GROUP_ID="QIG-03.01" MODIFIED="2017-10-16 12:42:19 +0800" MODIFIED_BY="[Empty name]" RESULT="YES" STUDY_ID="STD-Huang-2017">
<DESCRIPTION>
<P>0</P>
</DESCRIPTION>
</QUALITY_ITEM_DATA_ENTRY>
<QUALITY_ITEM_DATA_ENTRY GROUP_ID="QIG-03.01" MODIFIED="2018-01-05 21:02:36 +0800" MODIFIED_BY="[Empty name]" RESULT="YES" STUDY_ID="STD-Liu-2014">
<DESCRIPTION/>
</QUALITY_ITEM_DATA_ENTRY>
<QUALITY_ITEM_DATA_ENTRY GROUP_ID="QIG-03.01" MODIFIED="2017-10-11 19:33:04 +0800" MODIFIED_BY="[Empty name]" RESULT="YES" STUDY_ID="STD-Lu-2013">
<DESCRIPTION/>
</QUALITY_ITEM_DATA_ENTRY>
<QUALITY_ITEM_DATA_ENTRY GROUP_ID="QIG-03.01" MODIFIED="2017-10-16 00:35:32 +0800" MODIFIED_BY="[Empty name]" RESULT="YES" STUDY_ID="STD-Luo-2017">
<DESCRIPTION>
<P>0</P>
</DESCRIPTION>
</QUALITY_ITEM_DATA_ENTRY>
<QUALITY_ITEM_DATA_ENTRY GROUP_ID="QIG-03.01" MODIFIED="2017-10-16 00:31:42 +0800" MODIFIED_BY="[Empty name]" RESULT="YES" STUDY_ID="STD-Ma-2011">
<DESCRIPTION>
<P>0</P>
</DESCRIPTION>
</QUALITY_ITEM_DATA_ENTRY>
<QUALITY_ITEM_DATA_ENTRY GROUP_ID="QIG-03.01" MODIFIED="2017-10-16 00:33:48 +0800" MODIFIED_BY="[Empty name]" RESULT="YES" STUDY_ID="STD-Qi-2013">
<DESCRIPTION>
<P>0</P>
</DESCRIPTION>
</QUALITY_ITEM_DATA_ENTRY>
<QUALITY_ITEM_DATA_ENTRY GROUP_ID="QIG-03.01" MODIFIED="2017-10-16 00:07:58 +0800" MODIFIED_BY="[Empty name]" RESULT="YES" STUDY_ID="STD-Si-2013">
<DESCRIPTION>
<P>0</P>
</DESCRIPTION>
</QUALITY_ITEM_DATA_ENTRY>
<QUALITY_ITEM_DATA_ENTRY GROUP_ID="QIG-03.01" MODIFIED="2017-10-16 00:44:02 +0800" MODIFIED_BY="[Empty name]" RESULT="YES" STUDY_ID="STD-Zhang-2014">
<DESCRIPTION>
<P>0</P>
</DESCRIPTION>
</QUALITY_ITEM_DATA_ENTRY>
<QUALITY_ITEM_DATA_ENTRY GROUP_ID="QIG-03.01" MODIFIED="2017-10-16 12:47:05 +0800" MODIFIED_BY="[Empty name]" RESULT="YES" STUDY_ID="STD-Zou-2013">
<DESCRIPTION>
<P>0</P>
</DESCRIPTION>
</QUALITY_ITEM_DATA_ENTRY>
</QUALITY_ITEM_DATA>
</QUALITY_ITEM>
<QUALITY_ITEM CORE_ITEM="YES" ID="QIT-04" LEVEL="GROUP" MODIFIED="2018-01-05 21:02:37 +0800" MODIFIED_BY="[Empty name]" NO="4">
<NAME>Blinding of outcome assessment (detection bias)</NAME>
<DESCRIPTION>
<P>Detection bias due to knowledge of the allocated interventions by outcome assessors</P>
</DESCRIPTION>
<QUALITY_ITEM_DATA_ENTRY_GROUP ID="QIG-04.01" NO="1">
<NAME>All outcomes</NAME>
</QUALITY_ITEM_DATA_ENTRY_GROUP>
<QUALITY_ITEM_DATA>
<QUALITY_ITEM_DATA_ENTRY GROUP_ID="QIG-04.01" MODIFIED="2018-01-05 21:02:00 +0800" MODIFIED_BY="[Empty name]" RESULT="YES" STUDY_ID="STD-Chen-2013">
<DESCRIPTION/>
</QUALITY_ITEM_DATA_ENTRY>
<QUALITY_ITEM_DATA_ENTRY GROUP_ID="QIG-04.01" MODIFIED="2017-10-16 00:09:02 +0800" MODIFIED_BY="[Empty name]" RESULT="YES" STUDY_ID="STD-Dong-2013">
<DESCRIPTION>
<P>0</P>
</DESCRIPTION>
</QUALITY_ITEM_DATA_ENTRY>
<QUALITY_ITEM_DATA_ENTRY GROUP_ID="QIG-04.01" MODIFIED="2017-10-16 12:44:49 +0800" MODIFIED_BY="[Empty name]" RESULT="YES" STUDY_ID="STD-Hu-2015">
<DESCRIPTION>
<P>0</P>
</DESCRIPTION>
</QUALITY_ITEM_DATA_ENTRY>
<QUALITY_ITEM_DATA_ENTRY GROUP_ID="QIG-04.01" MODIFIED="2017-10-16 00:41:51 +0800" MODIFIED_BY="[Empty name]" RESULT="YES" STUDY_ID="STD-Huang-2016">
<DESCRIPTION>
<P>0</P>
</DESCRIPTION>
</QUALITY_ITEM_DATA_ENTRY>
<QUALITY_ITEM_DATA_ENTRY GROUP_ID="QIG-04.01" MODIFIED="2017-10-16 12:42:22 +0800" MODIFIED_BY="[Empty name]" RESULT="YES" STUDY_ID="STD-Huang-2017">
<DESCRIPTION>
<P>0</P>
</DESCRIPTION>
</QUALITY_ITEM_DATA_ENTRY>
<QUALITY_ITEM_DATA_ENTRY GROUP_ID="QIG-04.01" MODIFIED="2018-01-05 21:02:37 +0800" MODIFIED_BY="[Empty name]" RESULT="YES" STUDY_ID="STD-Liu-2014">
<DESCRIPTION/>
</QUALITY_ITEM_DATA_ENTRY>
<QUALITY_ITEM_DATA_ENTRY GROUP_ID="QIG-04.01" MODIFIED="2017-10-16 00:24:26 +0800" MODIFIED_BY="[Empty name]" RESULT="YES" STUDY_ID="STD-Lu-2013">
<DESCRIPTION>
<P>0</P>
</DESCRIPTION>
</QUALITY_ITEM_DATA_ENTRY>
<QUALITY_ITEM_DATA_ENTRY GROUP_ID="QIG-04.01" MODIFIED="2017-10-16 00:36:07 +0800" MODIFIED_BY="[Empty name]" RESULT="YES" STUDY_ID="STD-Luo-2017">
<DESCRIPTION>
<P>0</P>
</DESCRIPTION>
</QUALITY_ITEM_DATA_ENTRY>
<QUALITY_ITEM_DATA_ENTRY GROUP_ID="QIG-04.01" MODIFIED="2017-10-16 00:31:43 +0800" MODIFIED_BY="[Empty name]" RESULT="YES" STUDY_ID="STD-Ma-2011">
<DESCRIPTION>
<P>0</P>
</DESCRIPTION>
</QUALITY_ITEM_DATA_ENTRY>
<QUALITY_ITEM_DATA_ENTRY GROUP_ID="QIG-04.01" MODIFIED="2017-10-16 00:33:49 +0800" MODIFIED_BY="[Empty name]" RESULT="YES" STUDY_ID="STD-Qi-2013">
<DESCRIPTION>
<P>0</P>
</DESCRIPTION>
</QUALITY_ITEM_DATA_ENTRY>
<QUALITY_ITEM_DATA_ENTRY GROUP_ID="QIG-04.01" MODIFIED="2017-10-15 23:59:42 +0800" MODIFIED_BY="[Empty name]" RESULT="YES" STUDY_ID="STD-Si-2013">
<DESCRIPTION>
<P>0</P>
</DESCRIPTION>
</QUALITY_ITEM_DATA_ENTRY>
<QUALITY_ITEM_DATA_ENTRY GROUP_ID="QIG-04.01" MODIFIED="2017-10-16 00:44:47 +0800" MODIFIED_BY="[Empty name]" RESULT="YES" STUDY_ID="STD-Zhang-2014">
<DESCRIPTION>
<P>0</P>
</DESCRIPTION>
</QUALITY_ITEM_DATA_ENTRY>
<QUALITY_ITEM_DATA_ENTRY GROUP_ID="QIG-04.01" MODIFIED="2017-10-16 12:47:07 +0800" MODIFIED_BY="[Empty name]" RESULT="YES" STUDY_ID="STD-Zou-2013">
<DESCRIPTION>
<P>0</P>
</DESCRIPTION>
</QUALITY_ITEM_DATA_ENTRY>
</QUALITY_ITEM_DATA>
</QUALITY_ITEM>
<QUALITY_ITEM CORE_ITEM="YES" ID="QIT-05" LEVEL="GROUP" MODIFIED="2018-01-05 21:02:39 +0800" MODIFIED_BY="[Empty name]" NO="5">
<NAME>Incomplete outcome data (attrition bias)</NAME>
<DESCRIPTION>
<P>Attrition bias due to amount, nature or handling of incomplete outcome data</P>
</DESCRIPTION>
<QUALITY_ITEM_DATA_ENTRY_GROUP ID="QIG-05.01" NO="1">
<NAME>All outcomes</NAME>
</QUALITY_ITEM_DATA_ENTRY_GROUP>
<QUALITY_ITEM_DATA>
<QUALITY_ITEM_DATA_ENTRY GROUP_ID="QIG-05.01" MODIFIED="2018-01-05 21:02:05 +0800" MODIFIED_BY="[Empty name]" RESULT="YES" STUDY_ID="STD-Chen-2013">
<DESCRIPTION/>
</QUALITY_ITEM_DATA_ENTRY>
<QUALITY_ITEM_DATA_ENTRY GROUP_ID="QIG-05.01" MODIFIED="2017-10-16 00:08:58 +0800" MODIFIED_BY="[Empty name]" RESULT="YES" STUDY_ID="STD-Dong-2013">
<DESCRIPTION>
<P>0</P>
</DESCRIPTION>
</QUALITY_ITEM_DATA_ENTRY>
<QUALITY_ITEM_DATA_ENTRY GROUP_ID="QIG-05.01" MODIFIED="2017-10-16 12:45:00 +0800" MODIFIED_BY="[Empty name]" RESULT="YES" STUDY_ID="STD-Hu-2015">
<DESCRIPTION>
<P>0</P>
</DESCRIPTION>
</QUALITY_ITEM_DATA_ENTRY>
<QUALITY_ITEM_DATA_ENTRY GROUP_ID="QIG-05.01" MODIFIED="2017-10-16 00:41:52 +0800" MODIFIED_BY="[Empty name]" RESULT="YES" STUDY_ID="STD-Huang-2016">
<DESCRIPTION>
<P>0</P>
</DESCRIPTION>
</QUALITY_ITEM_DATA_ENTRY>
<QUALITY_ITEM_DATA_ENTRY GROUP_ID="QIG-05.01" MODIFIED="2017-10-16 12:42:43 +0800" MODIFIED_BY="[Empty name]" RESULT="YES" STUDY_ID="STD-Huang-2017">
<DESCRIPTION>
<P>0</P>
</DESCRIPTION>
</QUALITY_ITEM_DATA_ENTRY>
<QUALITY_ITEM_DATA_ENTRY GROUP_ID="QIG-05.01" MODIFIED="2018-01-05 21:02:39 +0800" MODIFIED_BY="[Empty name]" RESULT="YES" STUDY_ID="STD-Liu-2014">
<DESCRIPTION/>
</QUALITY_ITEM_DATA_ENTRY>
<QUALITY_ITEM_DATA_ENTRY GROUP_ID="QIG-05.01" MODIFIED="2017-10-16 00:27:14 +0800" MODIFIED_BY="[Empty name]" RESULT="YES" STUDY_ID="STD-Lu-2013">
<DESCRIPTION>
<P>0</P>
</DESCRIPTION>
</QUALITY_ITEM_DATA_ENTRY>
<QUALITY_ITEM_DATA_ENTRY GROUP_ID="QIG-05.01" MODIFIED="2017-10-16 00:36:09 +0800" MODIFIED_BY="[Empty name]" RESULT="YES" STUDY_ID="STD-Luo-2017">
<DESCRIPTION>
<P>0</P>
</DESCRIPTION>
</QUALITY_ITEM_DATA_ENTRY>
<QUALITY_ITEM_DATA_ENTRY GROUP_ID="QIG-05.01" MODIFIED="2017-10-11 19:32:56 +0800" MODIFIED_BY="[Empty name]" RESULT="YES" STUDY_ID="STD-Ma-2011">
<DESCRIPTION>
<P>0</P>
</DESCRIPTION>
</QUALITY_ITEM_DATA_ENTRY>
<QUALITY_ITEM_DATA_ENTRY GROUP_ID="QIG-05.01" MODIFIED="2017-10-16 00:33:50 +0800" MODIFIED_BY="[Empty name]" RESULT="YES" STUDY_ID="STD-Qi-2013">
<DESCRIPTION>
<P>0</P>
</DESCRIPTION>
</QUALITY_ITEM_DATA_ENTRY>
<QUALITY_ITEM_DATA_ENTRY GROUP_ID="QIG-05.01" MODIFIED="2017-10-15 23:58:43 +0800" MODIFIED_BY="[Empty name]" RESULT="YES" STUDY_ID="STD-Si-2013">
<DESCRIPTION>
<P>0</P>
</DESCRIPTION>
</QUALITY_ITEM_DATA_ENTRY>
<QUALITY_ITEM_DATA_ENTRY GROUP_ID="QIG-05.01" MODIFIED="2017-10-16 00:44:48 +0800" MODIFIED_BY="[Empty name]" RESULT="YES" STUDY_ID="STD-Zhang-2014">
<DESCRIPTION>
<P>0</P>
</DESCRIPTION>
</QUALITY_ITEM_DATA_ENTRY>
<QUALITY_ITEM_DATA_ENTRY GROUP_ID="QIG-05.01" MODIFIED="2017-10-16 12:47:17 +0800" MODIFIED_BY="[Empty name]" RESULT="YES" STUDY_ID="STD-Zou-2013">
<DESCRIPTION>
<P>0</P>
</DESCRIPTION>
</QUALITY_ITEM_DATA_ENTRY>
</QUALITY_ITEM_DATA>
</QUALITY_ITEM>
<QUALITY_ITEM CORE_ITEM="YES" ID="QIT-06" LEVEL="STUDY" MODIFIED="2018-01-05 21:02:39 +0800" MODIFIED_BY="[Empty name]" NO="6">
<NAME>Selective reporting (reporting bias)</NAME>
<DESCRIPTION>
<P>Reporting bias due to selective outcome reporting</P>
</DESCRIPTION>
<QUALITY_ITEM_DATA>
<QUALITY_ITEM_DATA_ENTRY MODIFIED="2018-01-05 21:02:08 +0800" MODIFIED_BY="[Empty name]" RESULT="UNKNOWN" STUDY_ID="STD-Chen-2013">
<DESCRIPTION>
<P>0</P>
</DESCRIPTION>
</QUALITY_ITEM_DATA_ENTRY>
<QUALITY_ITEM_DATA_ENTRY MODIFIED="2017-10-16 13:08:18 +0800" MODIFIED_BY="[Empty name]" RESULT="UNKNOWN" STUDY_ID="STD-Dong-2013">
<DESCRIPTION>
<P>0</P>
</DESCRIPTION>
</QUALITY_ITEM_DATA_ENTRY>
<QUALITY_ITEM_DATA_ENTRY MODIFIED="2017-10-16 13:08:15 +0800" MODIFIED_BY="[Empty name]" RESULT="UNKNOWN" STUDY_ID="STD-Hu-2015">
<DESCRIPTION>
<P>0</P>
</DESCRIPTION>
</QUALITY_ITEM_DATA_ENTRY>
<QUALITY_ITEM_DATA_ENTRY MODIFIED="2017-10-16 13:08:30 +0800" MODIFIED_BY="[Empty name]" RESULT="UNKNOWN" STUDY_ID="STD-Huang-2016">
<DESCRIPTION>
<P>0</P>
</DESCRIPTION>
</QUALITY_ITEM_DATA_ENTRY>
<QUALITY_ITEM_DATA_ENTRY MODIFIED="2017-10-16 13:08:33 +0800" MODIFIED_BY="[Empty name]" RESULT="UNKNOWN" STUDY_ID="STD-Huang-2017">
<DESCRIPTION>
<P>0</P>
</DESCRIPTION>
</QUALITY_ITEM_DATA_ENTRY>
<QUALITY_ITEM_DATA_ENTRY MODIFIED="2018-01-05 21:02:39 +0800" MODIFIED_BY="[Empty name]" RESULT="UNKNOWN" STUDY_ID="STD-Liu-2014">
<DESCRIPTION>
<P>0</P>
</DESCRIPTION>
</QUALITY_ITEM_DATA_ENTRY>
<QUALITY_ITEM_DATA_ENTRY MODIFIED="2017-10-16 00:27:38 +0800" MODIFIED_BY="[Empty name]" RESULT="UNKNOWN" STUDY_ID="STD-Lu-2013">
<DESCRIPTION>
<P>0</P>
</DESCRIPTION>
</QUALITY_ITEM_DATA_ENTRY>
<QUALITY_ITEM_DATA_ENTRY MODIFIED="2017-10-16 13:08:10 +0800" MODIFIED_BY="[Empty name]" RESULT="UNKNOWN" STUDY_ID="STD-Luo-2017">
<DESCRIPTION>
<P>0</P>
</DESCRIPTION>
</QUALITY_ITEM_DATA_ENTRY>
<QUALITY_ITEM_DATA_ENTRY MODIFIED="2017-10-16 13:08:46 +0800" MODIFIED_BY="[Empty name]" RESULT="UNKNOWN" STUDY_ID="STD-Ma-2011">
<DESCRIPTION>
<P>0</P>
</DESCRIPTION>
</QUALITY_ITEM_DATA_ENTRY>
<QUALITY_ITEM_DATA_ENTRY MODIFIED="2017-10-16 13:08:07 +0800" MODIFIED_BY="[Empty name]" RESULT="UNKNOWN" STUDY_ID="STD-Qi-2013">
<DESCRIPTION>
<P>0</P>
</DESCRIPTION>
</QUALITY_ITEM_DATA_ENTRY>
<QUALITY_ITEM_DATA_ENTRY MODIFIED="2017-10-16 13:08:00 +0800" MODIFIED_BY="[Empty name]" RESULT="UNKNOWN" STUDY_ID="STD-Si-2013">
<DESCRIPTION>
<P>0</P>
</DESCRIPTION>
</QUALITY_ITEM_DATA_ENTRY>
<QUALITY_ITEM_DATA_ENTRY MODIFIED="2017-10-16 13:08:04 +0800" MODIFIED_BY="[Empty name]" RESULT="UNKNOWN" STUDY_ID="STD-Zhang-2014">
<DESCRIPTION>
<P>0</P>
</DESCRIPTION>
</QUALITY_ITEM_DATA_ENTRY>
<QUALITY_ITEM_DATA_ENTRY MODIFIED="2017-10-16 13:08:21 +0800" MODIFIED_BY="[Empty name]" RESULT="UNKNOWN" STUDY_ID="STD-Zou-2013">
<DESCRIPTION>
<P>0</P>
</DESCRIPTION>
</QUALITY_ITEM_DATA_ENTRY>
</QUALITY_ITEM_DATA>
</QUALITY_ITEM>
<QUALITY_ITEM CORE_ITEM="YES" ID="QIT-07" LEVEL="STUDY" MODIFIED="2018-01-05 21:02:40 +0800" MODIFIED_BY="[Empty name]" NO="7">
<NAME>Other bias</NAME>
<DESCRIPTION>
<P>Bias due to problems not covered elsewhere in the table</P>
</DESCRIPTION>
<QUALITY_ITEM_DATA>
<QUALITY_ITEM_DATA_ENTRY MODIFIED="2018-01-05 21:02:09 +0800" MODIFIED_BY="[Empty name]" RESULT="UNKNOWN" STUDY_ID="STD-Chen-2013">
<DESCRIPTION>
<P>0</P>
</DESCRIPTION>
</QUALITY_ITEM_DATA_ENTRY>
<QUALITY_ITEM_DATA_ENTRY MODIFIED="2017-10-11 19:34:38 +0800" MODIFIED_BY="[Empty name]" RESULT="UNKNOWN" STUDY_ID="STD-Dong-2013">
<DESCRIPTION>
<P>0</P>
</DESCRIPTION>
</QUALITY_ITEM_DATA_ENTRY>
<QUALITY_ITEM_DATA_ENTRY MODIFIED="2017-10-11 19:37:48 +0800" MODIFIED_BY="[Empty name]" RESULT="UNKNOWN" STUDY_ID="STD-Hu-2015">
<DESCRIPTION>
<P>0</P>
</DESCRIPTION>
</QUALITY_ITEM_DATA_ENTRY>
<QUALITY_ITEM_DATA_ENTRY MODIFIED="2017-10-11 19:32:32 +0800" MODIFIED_BY="[Empty name]" RESULT="UNKNOWN" STUDY_ID="STD-Huang-2016">
<DESCRIPTION>
<P>0</P>
</DESCRIPTION>
</QUALITY_ITEM_DATA_ENTRY>
<QUALITY_ITEM_DATA_ENTRY MODIFIED="2017-10-11 19:36:01 +0800" MODIFIED_BY="[Empty name]" RESULT="UNKNOWN" STUDY_ID="STD-Huang-2017">
<DESCRIPTION>
<P>0</P>
</DESCRIPTION>
</QUALITY_ITEM_DATA_ENTRY>
<QUALITY_ITEM_DATA_ENTRY MODIFIED="2018-01-05 21:02:40 +0800" MODIFIED_BY="[Empty name]" RESULT="UNKNOWN" STUDY_ID="STD-Liu-2014">
<DESCRIPTION>
<P>0</P>
</DESCRIPTION>
</QUALITY_ITEM_DATA_ENTRY>
<QUALITY_ITEM_DATA_ENTRY MODIFIED="2017-10-16 00:32:30 +0800" MODIFIED_BY="[Empty name]" RESULT="UNKNOWN" STUDY_ID="STD-Lu-2013">
<DESCRIPTION>
<P>0</P>
</DESCRIPTION>
</QUALITY_ITEM_DATA_ENTRY>
<QUALITY_ITEM_DATA_ENTRY MODIFIED="2017-10-11 19:36:58 +0800" MODIFIED_BY="[Empty name]" RESULT="UNKNOWN" STUDY_ID="STD-Luo-2017">
<DESCRIPTION>
<P>0</P>
</DESCRIPTION>
</QUALITY_ITEM_DATA_ENTRY>
<QUALITY_ITEM_DATA_ENTRY MODIFIED="2017-10-16 00:32:35 +0800" MODIFIED_BY="[Empty name]" RESULT="UNKNOWN" STUDY_ID="STD-Ma-2011">
<DESCRIPTION>
<P>0</P>
</DESCRIPTION>
</QUALITY_ITEM_DATA_ENTRY>
<QUALITY_ITEM_DATA_ENTRY MODIFIED="2017-10-11 19:32:44 +0800" MODIFIED_BY="[Empty name]" RESULT="UNKNOWN" STUDY_ID="STD-Qi-2013">
<DESCRIPTION>
<P>0</P>
</DESCRIPTION>
</QUALITY_ITEM_DATA_ENTRY>
<QUALITY_ITEM_DATA_ENTRY MODIFIED="2017-10-11 19:33:38 +0800" MODIFIED_BY="[Empty name]" RESULT="UNKNOWN" STUDY_ID="STD-Si-2013">
<DESCRIPTION>
<P>0</P>
</DESCRIPTION>
</QUALITY_ITEM_DATA_ENTRY>
<QUALITY_ITEM_DATA_ENTRY MODIFIED="2017-10-11 19:35:22 +0800" MODIFIED_BY="[Empty name]" RESULT="UNKNOWN" STUDY_ID="STD-Zhang-2014">
<DESCRIPTION>
<P>0</P>
</DESCRIPTION>
</QUALITY_ITEM_DATA_ENTRY>
<QUALITY_ITEM_DATA_ENTRY MODIFIED="2017-10-11 19:38:33 +0800" MODIFIED_BY="[Empty name]" RESULT="UNKNOWN" STUDY_ID="STD-Zou-2013">
<DESCRIPTION>
<P>0</P>
</DESCRIPTION>
</QUALITY_ITEM_DATA_ENTRY>
</QUALITY_ITEM_DATA>
</QUALITY_ITEM>
</QUALITY_ITEMS>
<SOF_TABLES MODIFIED="2017-10-16 17:41:50 +0800" MODIFIED_BY="[Empty name]">
<SOF_TABLE ID="SOF-01" MODIFIED="2017-10-16 17:41:50 +0800" MODIFIED_BY="Grade Profiler" NO="1" READONLY="YES">
<TITLE MODIFIED="2017-10-16 17:41:38 +0800" MODIFIED_BY="Grade Profiler">hp根�&#153;��&#142;&#135; for [health problem]</TITLE>
<TABLE COLS="7" ROWS="11">
<TR>
<TD COLSPAN="7">
<P>
<B>hp根�&#8482;��&#142;&#8225; for [health problem]</B>
</P>
</TD>
</TR>
<TR>
<TD COLSPAN="7">
<P>
<B>Patient or population:</B> patients with [health problem]<BR/>
<B>Settings:</B>
<BR/>
<B>Intervention:</B> hp根�&#8482;��&#142;&#8225;<BR/>
</P>
</TD>
</TR>
<TR>
<TH ALIGN="LEFT" ROWSPAN="3" VALIGN="TOP">
<P>Outcomes</P>
</TH>
<TH ALIGN="LEFT" COLSPAN="2" VALIGN="TOP">
<P>Illustrative comparative risks* (95% CI)</P>
</TH>
<TH ALIGN="LEFT" ROWSPAN="3" VALIGN="TOP">
<P>Relative effect<BR/>(95% CI)</P>
</TH>
<TH ALIGN="LEFT" ROWSPAN="3" VALIGN="TOP">
<P>No of Participants<BR/>(studies)</P>
</TH>
<TH ALIGN="LEFT" ROWSPAN="3" VALIGN="TOP">
<P>Quality of the evidence<BR/>(GRADE)</P>
</TH>
<TH ALIGN="LEFT" ROWSPAN="3" VALIGN="TOP">
<P>Comments</P>
</TH>
</TR>
<TR>
<TH ALIGN="LEFT" VALIGN="TOP">
<P>Assumed risk</P>
</TH>
<TH ALIGN="LEFT" VALIGN="TOP">
<P>Corresponding risk</P>
</TH>
</TR>
<TR>
<TH ALIGN="LEFT" VALIGN="TOP">
<P>
<B>Control</B>
</P>
</TH>
<TH ALIGN="LEFT" VALIGN="TOP">
<P>
<B>Hp根�&#8482;��&#142;&#8225;</B>
</P>
</TH>
</TR>
<TR>
<TD ALIGN="LEFT" ROWSPAN="4" VALIGN="TOP">
<P>
<B>hp根�&#8482;��&#142;&#8225;</B>
</P>
</TD>
<TD COLSPAN="2" ROWSPAN="1">
<P>
<B>Study population</B>
</P>
</TD>
<TD ALIGN="LEFT" ROWSPAN="4" VALIGN="TOP">
<P>
<B>RR 1.2 </B>
<BR/>(1.14 to 1.25)</P>
</TD>
<TD ALIGN="LEFT" ROWSPAN="4" VALIGN="TOP">
<P>1906<BR/>(11 studies)</P>
</TD>
<TD ALIGN="LEFT" ROWSPAN="4" VALIGN="TOP">
<P>&#8853;&#8853;&#8853;&#8853;<BR/>
<B>high</B>
</P>
</TD>
<TD ALIGN="LEFT" ROWSPAN="4" VALIGN="TOP">
<P/>
</TD>
</TR>
<TR>
<TD ROWSPAN="1" VALIGN="TOP">
<P>
<B>718 per 1000</B>
</P>
</TD>
<TD ROWSPAN="1" VALIGN="TOP">
<P>
<B>862 per 1000</B>
<BR/>(819 to 898)</P>
</TD>
</TR>
<TR>
<TD COLSPAN="2" ROWSPAN="1">
<P>
<B>Moderate</B>
</P>
</TD>
</TR>
<TR>
<TD ROWSPAN="1" VALIGN="TOP">
<P>
<B>720 per 1000</B>
</P>
</TD>
<TD ROWSPAN="1" VALIGN="TOP">
<P>
<B>864 per 1000</B>
<BR/>(821 to 900)</P>
</TD>
</TR>
<TR>
<TD COLSPAN="7">
<P>*The basis for the <B>assumed risk</B> (e.g. the median control group risk across studies) is provided in footnotes. The <B>corresponding risk</B> (and its 95% confidence interval) is based on the assumed risk in the comparison group and the <B>relative effect</B> of the intervention (and its 95% CI).<BR/>
<B>CI:</B> Confidence interval; <B>RR:</B> Risk ratio;</P>
</TD>
</TR>
<TR>
<TD COLSPAN="7">
<P>GRADE Working Group grades of evidence<BR/>
<B>High quality:</B> Further research is very unlikely to change our confidence in the estimate of effect.<BR/>
<B>Moderate quality:</B> Further research is likely to have an important impact on our confidence in the estimate of effect and may change the estimate.<BR/>
<B>Low quality:</B> Further research is very likely to have an important impact on our confidence in the estimate of effect and is likely to change the estimate.<BR/>
<B>Very low quality:</B> We are very uncertain about the estimate.<BR/>
</P>
</TD>
</TR>
</TABLE>
<FOOTNOTES/>
</SOF_TABLE>
</SOF_TABLES>
<ADDITIONAL_TABLES/>
<ANALYSES_AND_DATA CALCULATED_DATA="YES" MODIFIED="2018-09-17 17:54:14 +0800" MODIFIED_BY="[Empty name]">
<COMPARISON ID="CMP-001" MODIFIED="2018-09-17 16:17:40 +0800" MODIFIED_BY="[Empty name]" NO="1">
<NAME>H. pylori eradication rates</NAME>
<DICH_OUTCOME CHI2="5.750385406494244" CI_END="1.24838462170986" CI_START="1.1401845544632907" CI_STUDY="95" CI_TOTAL="95" DF="12" EFFECT_MEASURE="RR" EFFECT_SIZE="1.193058617044058" ESTIMABLE="YES" EVENTS_1="889" EVENTS_2="728" I2="0.0" I2_Q="0.0" ID="CMP-001.01" LOG_CI_END="0.09634841014734447" LOG_CI_START="0.05697515352761401" LOG_EFFECT_SIZE="0.07666178183747922" METHOD="MH" MODIFIED="2018-09-17 10:50:31 +0800" MODIFIED_BY="[Empty name]" NO="1" P_CHI2="0.928138342825668" P_Q="0.40147269286496257" P_Z="2.305949367471802E-14" Q="0.7039122126553681" RANDOM="NO" SCALE="2.23" SORT_BY="STUDY" STUDIES="13" SUBGROUPS="YES" SUBGROUP_TEST="YES" SWAP_EVENTS="NO" TAU2="0.0" TOTALS="YES" TOTAL_1="1036" TOTAL_2="1012" WEIGHT="100.0" Z="7.6323039693308745">
<NAME>H. pylori eradication rates in UBT and biopsy subgroupbetween berberine plus triple therapy and triple therapy</NAME>
<GROUP_LABEL_1>experiment</GROUP_LABEL_1>
<GROUP_LABEL_2>control</GROUP_LABEL_2>
<GRAPH_LABEL_1>Favours[control]</GRAPH_LABEL_1>
<GRAPH_LABEL_2>Favours[experiment]</GRAPH_LABEL_2>
<DICH_SUBGROUP CHI2="4.409749058875599" CI_END="1.2435091645147711" CI_START="1.1177119754582734" DF="8" EFFECT_SIZE="1.1789338763350012" ESTIMABLE="YES" EVENTS_1="644" EVENTS_2="529" I2="0.0" ID="CMP-001.01.01" LOG_CI_END="0.09464899031647185" LOG_CI_START="0.04832990410075292" LOG_EFFECT_SIZE="0.0714894472086124" MODIFIED="2018-06-02 16:07:31 +0800" MODIFIED_BY="[Empty name]" NO="1" P_CHI2="0.8183931480340387" P_Z="1.4478737959235911E-9" STUDIES="9" TAU2="0.0" TOTAL_1="755" TOTAL_2="731" WEIGHT="72.95245861069247" Z="6.050065027233098">
<NAME>UBT</NAME>
<DICH_DATA CI_END="1.2763146963567509" CI_START="0.9383988136053113" EFFECT_SIZE="1.094391244870041" ESTIMABLE="YES" EVENTS_1="40" EVENTS_2="34" LOG_CI_END="0.10595777002824712" LOG_CI_START="-0.027612549960080845" LOG_EFFECT_SIZE="0.03917261003408312" MODIFIED="2018-01-05 21:26:10 +0800" MODIFIED_BY="[Empty name]" ORDER="47" O_E="0.0" SE="0.07845986714489123" STUDY_ID="STD-Chen-2013" TOTAL_1="43" TOTAL_2="40" VAR="0.006155950752393981" WEIGHT="4.788218866763648"/>
<DICH_DATA CI_END="1.4782468029607156" CI_START="1.0247225946130052" EFFECT_SIZE="1.2307692307692308" ESTIMABLE="YES" EVENTS_1="48" EVENTS_2="39" LOG_CI_END="0.16974694841322271" LOG_CI_START="0.01060631228495341" LOG_EFFECT_SIZE="0.09017663034908803" MODIFIED="2018-01-05 21:26:10 +0800" MODIFIED_BY="[Empty name]" ORDER="8" O_E="0.0" SE="0.09347999742059904" STUDY_ID="STD-Hu-2015" TOTAL_1="53" TOTAL_2="53" VAR="0.008738509917755204" WEIGHT="5.300774443130619"/>
<DICH_DATA CI_END="1.2784814179419741" CI_START="1.0240774991958943" EFFECT_SIZE="1.1442307692307692" ESTIMABLE="YES" EVENTS_1="119" EVENTS_2="104" LOG_CI_END="0.10669442016531867" LOG_CI_START="0.010332824022182115" LOG_EFFECT_SIZE="0.05851362209375038" MODIFIED="2018-01-05 21:26:10 +0800" MODIFIED_BY="[Empty name]" ORDER="5" O_E="0.0" SE="0.05660327857207225" STUDY_ID="STD-Huang-2016" TOTAL_1="135" TOTAL_2="135" VAR="0.0032039311451076136" WEIGHT="14.135398515014984"/>
<DICH_DATA CI_END="1.5382698369432735" CI_START="1.0430188552826776" EFFECT_SIZE="1.2666666666666666" ESTIMABLE="YES" EVENTS_1="76" EVENTS_2="60" LOG_CI_END="0.18703252429278397" LOG_CI_START="0.018292159501511404" LOG_EFFECT_SIZE="0.1026623418971477" MODIFIED="2018-01-05 21:26:10 +0800" MODIFIED_BY="[Empty name]" ORDER="6" O_E="0.0" SE="0.09911892555667041" STUDY_ID="STD-Huang-2017" TOTAL_1="100" TOTAL_2="100" VAR="0.009824561403508772" WEIGHT="8.155037604816338"/>
<DICH_DATA CI_END="1.8378135595642853" CI_START="0.8392601839674602" EFFECT_SIZE="1.2419354838709677" ESTIMABLE="YES" EVENTS_1="22" EVENTS_2="16" LOG_CI_END="0.26430145146827805" LOG_CI_START="-0.07610338011982203" LOG_EFFECT_SIZE="0.094099035674228" MODIFIED="2018-01-05 21:26:10 +0800" MODIFIED_BY="[Empty name]" ORDER="46" O_E="0.0" SE="0.19995548310594213" STUDY_ID="STD-Liu-2014" TOTAL_1="31" TOTAL_2="28" VAR="0.03998219522413071" WEIGHT="2.2852534756999456"/>
<DICH_DATA CI_END="1.4558970629272654" CI_START="1.0622981768342663" EFFECT_SIZE="1.2436224489795917" ESTIMABLE="YES" EVENTS_1="75" EVENTS_2="56" LOG_CI_END="0.1631306699062522" LOG_CI_START="0.026246436121944456" LOG_EFFECT_SIZE="0.09468855301409834" MODIFIED="2018-01-05 21:25:49 +0800" MODIFIED_BY="[Empty name]" ORDER="3" O_E="0.0" SE="0.08040647651278762" STUDY_ID="STD-Lu-2013" TOTAL_1="84" TOTAL_2="78" VAR="0.006465201465201468" WEIGHT="7.893270965649394"/>
<DICH_DATA CI_END="1.581991510479337" CI_START="1.0043998348510736" EFFECT_SIZE="1.260536398467433" ESTIMABLE="YES" EVENTS_1="47" EVENTS_2="29" LOG_CI_END="0.19920414859157515" LOG_CI_START="0.0019066326318114384" LOG_EFFECT_SIZE="0.10055539061169333" MODIFIED="2018-01-05 21:25:49 +0800" MODIFIED_BY="[Empty name]" ORDER="26" O_E="0.0" SE="0.11589353751322022" STUDY_ID="STD-Ma-2011" TOTAL_1="54" TOTAL_2="42" VAR="0.013431312037328183" WEIGHT="4.434301697618883"/>
<DICH_DATA CI_END="1.2257680953104755" CI_START="1.0109832747457357" EFFECT_SIZE="1.1132075471698113" ESTIMABLE="YES" EVENTS_1="177" EVENTS_2="159" LOG_CI_END="0.08840831320557532" LOG_CI_START="0.00474397087713492" LOG_EFFECT_SIZE="0.046576142041355136" MODIFIED="2018-01-05 21:25:49 +0800" MODIFIED_BY="[Empty name]" ORDER="4" O_E="0.0" SE="0.04914484882889964" STUDY_ID="STD-Qi-2013" TOTAL_1="210" TOTAL_2="210" VAR="0.0024152161664153984" WEIGHT="21.610849652763292"/>
<DICH_DATA CI_END="1.5466638400527422" CI_START="1.0102389152297746" EFFECT_SIZE="1.25" ESTIMABLE="YES" EVENTS_1="40" EVENTS_2="32" LOG_CI_END="0.189395932138698" LOG_CI_START="0.004424093877414802" LOG_EFFECT_SIZE="0.09691001300805642" MODIFIED="2018-01-05 21:25:49 +0800" MODIFIED_BY="[Empty name]" ORDER="2" O_E="0.0" SE="0.10865337342004416" STUDY_ID="STD-Si-2013" TOTAL_1="45" TOTAL_2="45" VAR="0.011805555555555559" WEIGHT="4.34935338923538"/>
</DICH_SUBGROUP>
<DICH_SUBGROUP CHI2="0.590984793649985" CI_END="1.3418176246224511" CI_START="1.1296203925863186" DF="3" EFFECT_SIZE="1.2311557788944723" ESTIMABLE="YES" EVENTS_1="245" EVENTS_2="199" I2="0.0" ID="CMP-001.01.02" LOG_CI_END="0.12769349198612187" LOG_CI_START="0.05293252392352973" LOG_EFFECT_SIZE="0.09031300795482577" MODIFIED="2018-06-02 16:07:31 +0800" MODIFIED_BY="[Empty name]" NO="2" P_CHI2="0.8984930680261788" P_Z="2.1866100904770544E-6" STUDIES="4" TAU2="0.0" TOTAL_1="281" TOTAL_2="281" WEIGHT="27.04754138930752" Z="4.735365191599435">
<NAME>RUT alone or in combination with histology</NAME>
<DICH_DATA CI_END="1.5206531549557538" CI_START="1.0275189939979863" EFFECT_SIZE="1.25" ESTIMABLE="YES" EVENTS_1="45" EVENTS_2="36" LOG_CI_END="0.18203016732954208" LOG_CI_START="0.011789858686570797" LOG_EFFECT_SIZE="0.09691001300805642" MODIFIED="2018-06-02 16:05:58 +0800" MODIFIED_BY="[Empty name]" ORDER="1" O_E="0.0" SE="0.1" STUDY_ID="STD-Dong-2013" TOTAL_1="50" TOTAL_2="50" VAR="0.010000000000000002" WEIGHT="4.8930225628898025"/>
<DICH_DATA CI_END="1.3850459315381287" CI_START="1.0565133080257698" EFFECT_SIZE="1.2096774193548387" ESTIMABLE="YES" EVENTS_1="75" EVENTS_2="62" LOG_CI_END="0.14146417591511837" LOG_CI_START="0.023874971871773978" LOG_EFFECT_SIZE="0.08266957389344619" MODIFIED="2018-06-02 16:07:24 +0800" MODIFIED_BY="[Empty name]" ORDER="7" O_E="0.0" SE="0.06907248053100812" STUDY_ID="STD-Luo-2017" TOTAL_1="81" TOTAL_2="81" VAR="0.004771007566706495" WEIGHT="8.426872191643549"/>
<DICH_DATA CI_END="1.5433735428039603" CI_START="1.0593963791475038" EFFECT_SIZE="1.278688524590164" ESTIMABLE="YES" EVENTS_1="78" EVENTS_2="61" LOG_CI_END="0.18847105110848505" LOG_CI_START="0.025058484250941777" LOG_EFFECT_SIZE="0.1067647676797134" MODIFIED="2018-06-02 16:07:13 +0800" MODIFIED_BY="[Empty name]" ORDER="91" O_E="0.0" SE="0.09598935067737274" STUDY_ID="STD-Zhang-2014" TOTAL_1="100" TOTAL_2="100" VAR="0.009213955443463638" WEIGHT="8.290954898229943"/>
<DICH_DATA CI_END="1.3723796912399069" CI_START="1.0060080375807978" EFFECT_SIZE="1.175" ESTIMABLE="YES" EVENTS_1="47" EVENTS_2="40" LOG_CI_END="0.13747428265162162" LOG_CI_START="0.0026014505638885005" LOG_EFFECT_SIZE="0.07003786660775509" MODIFIED="2018-06-02 16:07:31 +0800" MODIFIED_BY="[Empty name]" ORDER="9" O_E="0.0" SE="0.07922496919962069" STUDY_ID="STD-Zou-2013" TOTAL_1="50" TOTAL_2="50" VAR="0.006276595744680848" WEIGHT="5.436691736544224"/>
</DICH_SUBGROUP>
</DICH_OUTCOME>
<DICH_OUTCOME CHI2="4.409749058875599" CI_END="1.2435091645147711" CI_START="1.1177119754582734" CI_STUDY="95" CI_TOTAL="95" DF="8" EFFECT_MEASURE="RR" EFFECT_SIZE="1.1789338763350012" ESTIMABLE="YES" EVENTS_1="644" EVENTS_2="529" I2="0.0" I2_Q="0.0" ID="CMP-001.02" LOG_CI_END="0.09464899031647185" LOG_CI_START="0.04832990410075292" LOG_EFFECT_SIZE="0.0714894472086124" METHOD="MH" MODIFIED="2018-09-17 11:00:04 +0800" MODIFIED_BY="[Empty name]" NO="2" P_CHI2="0.8183931480340387" P_Q="0.8382669507331837" P_Z="1.4478737959235911E-9" Q="0.04166125756191397" RANDOM="NO" SCALE="2.23" SORT_BY="STUDY" STUDIES="9" SUBGROUPS="YES" SUBGROUP_TEST="YES" SWAP_EVENTS="NO" TAU2="0.0" TOTALS="YES" TOTAL_1="755" TOTAL_2="731" WEIGHT="100.0" Z="6.050065027233098">
<NAME>subgroup analysis based on duration in UBT subgroup of comparison of H. pylorieradication rates between berberine plus triple therapy and triple therapy</NAME>
<GROUP_LABEL_1>experiment</GROUP_LABEL_1>
<GROUP_LABEL_2>control</GROUP_LABEL_2>
<GRAPH_LABEL_1>Favours[control]</GRAPH_LABEL_1>
<GRAPH_LABEL_2>Favours[experiment]</GRAPH_LABEL_2>
<DICH_SUBGROUP CHI2="2.3891816010845783" CI_END="1.2611921146652536" CI_START="1.0904085116618636" DF="3" EFFECT_SIZE="1.1726954492415402" ESTIMABLE="YES" EVENTS_1="339" EVENTS_2="276" I2="0.0" ID="CMP-001.02.01" LOG_CI_END="0.10078124675072118" LOG_CI_START="0.037589232915897726" LOG_EFFECT_SIZE="0.0691852398333095" MODIFIED="2018-06-02 21:26:46 +0800" MODIFIED_BY="[Empty name]" NO="1" P_CHI2="0.49565182490456783" P_Z="1.7731051359778962E-5" STUDIES="4" TAU2="0.0" TOTAL_1="393" TOTAL_2="375" WEIGHT="52.48318759150798" Z="4.291699855918395">
<NAME>7 days</NAME>
<DICH_DATA CI_END="1.4558970629272654" CI_START="1.0622981768342663" EFFECT_SIZE="1.2436224489795917" ESTIMABLE="YES" EVENTS_1="75" EVENTS_2="56" LOG_CI_END="0.1631306699062522" LOG_CI_START="0.026246436121944456" LOG_EFFECT_SIZE="0.09468855301409834" MODIFIED="2018-06-02 21:24:54 +0800" MODIFIED_BY="[Empty name]" ORDER="3" O_E="0.0" SE="0.08040647651278762" STUDY_ID="STD-Lu-2013" TOTAL_1="84" TOTAL_2="78" VAR="0.006465201465201468" WEIGHT="10.819746333391558"/>
<DICH_DATA CI_END="1.581991510479337" CI_START="1.0043998348510736" EFFECT_SIZE="1.260536398467433" ESTIMABLE="YES" EVENTS_1="47" EVENTS_2="29" LOG_CI_END="0.19920414859157515" LOG_CI_START="0.0019066326318114384" LOG_EFFECT_SIZE="0.10055539061169333" MODIFIED="2018-06-02 21:24:54 +0800" MODIFIED_BY="[Empty name]" ORDER="26" O_E="0.0" SE="0.11589353751322022" STUDY_ID="STD-Ma-2011" TOTAL_1="54" TOTAL_2="42" VAR="0.013431312037328183" WEIGHT="6.0783444205524795"/>
<DICH_DATA CI_END="1.2257680953104755" CI_START="1.0109832747457357" EFFECT_SIZE="1.1132075471698113" ESTIMABLE="YES" EVENTS_1="177" EVENTS_2="159" LOG_CI_END="0.08840831320557532" LOG_CI_START="0.00474397087713492" LOG_EFFECT_SIZE="0.046576142041355136" MODIFIED="2018-06-02 21:24:54 +0800" MODIFIED_BY="[Empty name]" ORDER="4" O_E="0.0" SE="0.04914484882889964" STUDY_ID="STD-Qi-2013" TOTAL_1="210" TOTAL_2="210" VAR="0.0024152161664153984" WEIGHT="29.62319579671553"/>
<DICH_DATA CI_END="1.5466638400527422" CI_START="1.0102389152297746" EFFECT_SIZE="1.25" ESTIMABLE="YES" EVENTS_1="40" EVENTS_2="32" LOG_CI_END="0.189395932138698" LOG_CI_START="0.004424093877414802" LOG_EFFECT_SIZE="0.09691001300805642" MODIFIED="2018-06-02 21:24:54 +0800" MODIFIED_BY="[Empty name]" ORDER="2" O_E="0.0" SE="0.10865337342004416" STUDY_ID="STD-Si-2013" TOTAL_1="45" TOTAL_2="45" VAR="0.011805555555555559" WEIGHT="5.961901040848409"/>
</DICH_SUBGROUP>
<DICH_SUBGROUP CHI2="2.0983501112662677" CI_END="1.2824489051595942" CI_START="1.0964798232587614" DF="4" EFFECT_SIZE="1.1858243330560323" ESTIMABLE="YES" EVENTS_1="305" EVENTS_2="253" I2="0.0" ID="CMP-001.02.02" LOG_CI_END="0.10804007113334084" LOG_CI_START="0.04000064446953382" LOG_EFFECT_SIZE="0.07402035780143731" MODIFIED="2018-06-02 21:26:21 +0800" MODIFIED_BY="[Empty name]" NO="2" P_CHI2="0.7176756770041431" P_Z="2.0034591576575983E-5" STUDIES="5" TAU2="0.0" TOTAL_1="362" TOTAL_2="356" WEIGHT="47.51681240849203" Z="4.264504935658378">
<NAME>14 days</NAME>
<DICH_DATA CI_END="1.2763146963567509" CI_START="0.9383988136053113" EFFECT_SIZE="1.094391244870041" ESTIMABLE="YES" EVENTS_1="40" EVENTS_2="34" LOG_CI_END="0.10595777002824712" LOG_CI_START="-0.027612549960080845" LOG_EFFECT_SIZE="0.03917261003408312" MODIFIED="2018-06-02 21:24:54 +0800" MODIFIED_BY="[Empty name]" ORDER="47" O_E="0.0" SE="0.07845986714489123" STUDY_ID="STD-Chen-2013" TOTAL_1="43" TOTAL_2="40" VAR="0.006155950752393981" WEIGHT="6.56347840490992"/>
<DICH_DATA CI_END="1.4782468029607156" CI_START="1.0247225946130052" EFFECT_SIZE="1.2307692307692308" ESTIMABLE="YES" EVENTS_1="48" EVENTS_2="39" LOG_CI_END="0.16974694841322271" LOG_CI_START="0.01060631228495341" LOG_EFFECT_SIZE="0.09017663034908803" MODIFIED="2018-06-02 21:24:54 +0800" MODIFIED_BY="[Empty name]" ORDER="8" O_E="0.0" SE="0.09347999742059904" STUDY_ID="STD-Hu-2015" TOTAL_1="53" TOTAL_2="53" VAR="0.008738509917755204" WEIGHT="7.266066893533999"/>
<DICH_DATA CI_END="1.2784814179419741" CI_START="1.0240774991958943" EFFECT_SIZE="1.1442307692307692" ESTIMABLE="YES" EVENTS_1="119" EVENTS_2="104" LOG_CI_END="0.10669442016531867" LOG_CI_START="0.010332824022182115" LOG_EFFECT_SIZE="0.05851362209375038" MODIFIED="2018-06-02 21:24:54 +0800" MODIFIED_BY="[Empty name]" ORDER="5" O_E="0.0" SE="0.05660327857207225" STUDY_ID="STD-Huang-2016" TOTAL_1="135" TOTAL_2="135" VAR="0.0032039311451076136" WEIGHT="19.37617838275733"/>
<DICH_DATA CI_END="1.5382698369432735" CI_START="1.0430188552826776" EFFECT_SIZE="1.2666666666666666" ESTIMABLE="YES" EVENTS_1="76" EVENTS_2="60" LOG_CI_END="0.18703252429278397" LOG_CI_START="0.018292159501511404" LOG_EFFECT_SIZE="0.1026623418971477" MODIFIED="2018-06-02 21:24:54 +0800" MODIFIED_BY="[Empty name]" ORDER="6" O_E="0.0" SE="0.09911892555667041" STUDY_ID="STD-Huang-2017" TOTAL_1="100" TOTAL_2="100" VAR="0.009824561403508772" WEIGHT="11.178564451590768"/>
<DICH_DATA CI_END="1.8378135595642853" CI_START="0.8392601839674602" EFFECT_SIZE="1.2419354838709677" ESTIMABLE="YES" EVENTS_1="22" EVENTS_2="16" LOG_CI_END="0.26430145146827805" LOG_CI_START="-0.07610338011982203" LOG_EFFECT_SIZE="0.094099035674228" MODIFIED="2018-06-02 21:24:54 +0800" MODIFIED_BY="[Empty name]" ORDER="46" O_E="0.0" SE="0.19995548310594213" STUDY_ID="STD-Liu-2014" TOTAL_1="31" TOTAL_2="28" VAR="0.03998219522413071" WEIGHT="3.132524275700012"/>
</DICH_SUBGROUP>
</DICH_OUTCOME>
<DICH_OUTCOME CHI2="0.590984793649985" CI_END="1.3418176246224511" CI_START="1.1296203925863186" CI_STUDY="95" CI_TOTAL="95" DF="3" EFFECT_MEASURE="RR" EFFECT_SIZE="1.2311557788944723" ESTIMABLE="YES" EVENTS_1="245" EVENTS_2="199" I2="0.0" I2_Q="0.0" ID="CMP-001.03" LOG_CI_END="0.12769349198612187" LOG_CI_START="0.05293252392352973" LOG_EFFECT_SIZE="0.09031300795482577" METHOD="MH" MODIFIED="2018-09-17 11:04:20 +0800" MODIFIED_BY="[Empty name]" NO="3" P_CHI2="0.8984930680261788" P_Q="0.5377604130370475" P_Z="2.1866100904770544E-6" Q="0.3797069844624899" RANDOM="NO" SCALE="2.23" SORT_BY="STUDY" STUDIES="4" SUBGROUPS="YES" SUBGROUP_TEST="YES" SWAP_EVENTS="NO" TAU2="0.0" TOTALS="YES" TOTAL_1="281" TOTAL_2="281" WEIGHT="99.99999999999999" Z="4.735365191599435">
<NAME>subgroup analysis based on duration in biopsy subgroup of comparison of H.pylori eradication rates between berberine plus triple therapy and triple therapy</NAME>
<GROUP_LABEL_1>experiment</GROUP_LABEL_1>
<GROUP_LABEL_2>control</GROUP_LABEL_2>
<GRAPH_LABEL_1>Favours[control]</GRAPH_LABEL_1>
<GRAPH_LABEL_2>Favours[experiment]</GRAPH_LABEL_2>
<DICH_SUBGROUP CHI2="0.2538687739909296" CI_END="1.3764787467040263" CI_START="1.1265918931142445" DF="2" EFFECT_SIZE="1.2452830188679245" ESTIMABLE="YES" EVENTS_1="198" EVENTS_2="159" I2="0.0" ID="CMP-001.03.01" LOG_CI_END="0.1387695101278802" LOG_CI_START="0.05176662175427902" LOG_EFFECT_SIZE="0.0952680659410796" MODIFIED="2018-06-02 22:41:42 +0800" MODIFIED_BY="[Empty name]" NO="1" P_CHI2="0.8807914672867547" P_Z="1.7681845346766876E-5" STUDIES="3" TAU2="0.0" TOTAL_1="231" TOTAL_2="231" WEIGHT="79.89949748743717" Z="4.2923167635422805">
<NAME>7 days</NAME>
<DICH_DATA CI_END="1.5206531549557538" CI_START="1.0275189939979863" EFFECT_SIZE="1.25" ESTIMABLE="YES" EVENTS_1="45" EVENTS_2="36" LOG_CI_END="0.18203016732954208" LOG_CI_START="0.011789858686570797" LOG_EFFECT_SIZE="0.09691001300805642" MODIFIED="2018-06-02 22:40:53 +0800" MODIFIED_BY="[Empty name]" ORDER="1" O_E="0.0" SE="0.1" STUDY_ID="STD-Dong-2013" TOTAL_1="50" TOTAL_2="50" VAR="0.010000000000000002" WEIGHT="18.09045226130653"/>
<DICH_DATA CI_END="1.3850459315381287" CI_START="1.0565133080257698" EFFECT_SIZE="1.2096774193548387" ESTIMABLE="YES" EVENTS_1="75" EVENTS_2="62" LOG_CI_END="0.14146417591511837" LOG_CI_START="0.023874971871773978" LOG_EFFECT_SIZE="0.08266957389344619" MODIFIED="2018-06-02 22:40:53 +0800" MODIFIED_BY="[Empty name]" ORDER="7" O_E="0.0" SE="0.06907248053100812" STUDY_ID="STD-Luo-2017" TOTAL_1="81" TOTAL_2="81" VAR="0.004771007566706495" WEIGHT="31.15577889447236"/>
<DICH_DATA CI_END="1.5433735428039603" CI_START="1.0593963791475038" EFFECT_SIZE="1.278688524590164" ESTIMABLE="YES" EVENTS_1="78" EVENTS_2="61" LOG_CI_END="0.18847105110848505" LOG_CI_START="0.025058484250941777" LOG_EFFECT_SIZE="0.1067647676797134" MODIFIED="2018-06-02 22:40:53 +0800" MODIFIED_BY="[Empty name]" ORDER="91" O_E="0.0" SE="0.09598935067737274" STUDY_ID="STD-Zhang-2014" TOTAL_1="100" TOTAL_2="100" VAR="0.009213955443463638" WEIGHT="30.653266331658287"/>
</DICH_SUBGROUP>
<DICH_SUBGROUP CHI2="0.0" CI_END="1.3723796912399069" CI_START="1.0060080375807978" DF="0" EFFECT_SIZE="1.175" ESTIMABLE="YES" EVENTS_1="47" EVENTS_2="40" I2="0.0" ID="CMP-001.03.02" LOG_CI_END="0.13747428265162162" LOG_CI_START="0.0026014505638885005" LOG_EFFECT_SIZE="0.07003786660775509" MODIFIED="2018-06-02 22:41:18 +0800" MODIFIED_BY="[Empty name]" NO="2" P_CHI2="1.0" P_Z="0.04179332822143194" STUDIES="1" TAU2="0.0" TOTAL_1="50" TOTAL_2="50" WEIGHT="20.100502512562812" Z="2.035572234679952">
<NAME>14 days</NAME>
<DICH_DATA CI_END="1.3723796912399069" CI_START="1.0060080375807978" EFFECT_SIZE="1.175" ESTIMABLE="YES" EVENTS_1="47" EVENTS_2="40" LOG_CI_END="0.13747428265162162" LOG_CI_START="0.0026014505638885005" LOG_EFFECT_SIZE="0.07003786660775509" MODIFIED="2018-06-02 22:40:53 +0800" MODIFIED_BY="[Empty name]" ORDER="9" O_E="0.0" SE="0.07922496919962069" STUDY_ID="STD-Zou-2013" TOTAL_1="50" TOTAL_2="50" VAR="0.006276595744680848" WEIGHT="20.100502512562812"/>
</DICH_SUBGROUP>
</DICH_OUTCOME>
</COMPARISON>
<COMPARISON ID="CMP-002" MODIFIED="2018-09-17 17:54:14 +0800" MODIFIED_BY="[Empty name]" NO="2">
<NAME>Adverse effects</NAME>
<DICH_OUTCOME CHI2="27.13195814924001" CI_END="0.7021453278342787" CI_START="0.31070494876227106" CI_STUDY="95" CI_TOTAL="95" DF="10" EFFECT_MEASURE="OR" EFFECT_SIZE="0.46707604103445255" ESTIMABLE="YES" EVENTS_1="232" EVENTS_2="341" I2="63.14309514634089" I2_Q="0.0" ID="CMP-002.01" LOG_CI_END="-0.15357298965885086" LOG_CI_START="-0.5076518294517182" LOG_EFFECT_SIZE="-0.33061240955528454" METHOD="MH" MODIFIED="2018-09-17 16:33:33 +0800" MODIFIED_BY="[Empty name]" NO="1" P_CHI2="0.0024820229083485357" P_Q="1.0" P_Z="2.5208107720770684E-4" Q="0.0" RANDOM="YES" SCALE="100.0" SORT_BY="STUDY" STUDIES="11" SUBGROUPS="NO" SUBGROUP_TEST="YES" SWAP_EVENTS="NO" TAU2="0.2719803290423976" TOTALS="YES" TOTAL_1="870" TOTAL_2="849" WEIGHT="100.0" Z="3.6601363467493893">
<NAME>adverse effects incidence between berberine plus tripletherapy and triple therapy before excluding the article with heterogeneity.</NAME>
<GROUP_LABEL_1>Experimental</GROUP_LABEL_1>
<GROUP_LABEL_2>Control</GROUP_LABEL_2>
<GRAPH_LABEL_1>Favours [control]</GRAPH_LABEL_1>
<GRAPH_LABEL_2>Favours [experimental]</GRAPH_LABEL_2>
<DICH_DATA CI_END="6.038186023828594" CI_START="0.2649996001868104" EFFECT_SIZE="1.264957264957265" ESTIMABLE="YES" EVENTS_1="4" EVENTS_2="3" LOG_CI_END="0.7809064885939647" LOG_CI_START="-0.5767547812963734" LOG_EFFECT_SIZE="0.10207585364879572" MODIFIED="2018-09-17 16:30:20 +0800" MODIFIED_BY="[Empty name]" ORDER="47" O_E="0.0" SE="0.7974969504652579" STUDY_ID="STD-Chen-2013" TOTAL_1="43" TOTAL_2="40" VAR="0.636001386001386" WEIGHT="4.764288457797622"/>
<DICH_DATA CI_END="0.9686119415838685" CI_START="0.10324806131543136" EFFECT_SIZE="0.3162393162393162" ESTIMABLE="YES" EVENTS_1="5" EVENTS_2="13" LOG_CI_END="-0.013850181033842217" LOG_CI_START="-0.986118094324491" LOG_EFFECT_SIZE="-0.49998413767916666" MODIFIED="2018-09-17 16:30:24 +0800" MODIFIED_BY="[Empty name]" ORDER="1" O_E="0.0" SE="0.5711149850707178" STUDY_ID="STD-Dong-2013" TOTAL_1="50" TOTAL_2="50" VAR="0.3261723261723262" WEIGHT="7.2320782448445184"/>
<DICH_DATA CI_END="1.7608206471764078" CI_START="0.32818512595714666" EFFECT_SIZE="0.7601809954751131" ESTIMABLE="YES" EVENTS_1="14" EVENTS_2="17" LOG_CI_END="0.24571512206131146" LOG_CI_START="-0.4838811059798072" LOG_EFFECT_SIZE="-0.11908299195924786" MODIFIED="2018-09-17 16:30:28 +0800" MODIFIED_BY="[Empty name]" ORDER="8" O_E="0.0" SE="0.4285684359109284" STUDY_ID="STD-Hu-2015" TOTAL_1="53" TOTAL_2="53" VAR="0.18367090425913957" WEIGHT="9.49385514339569"/>
<DICH_DATA CI_END="1.1046604165923368" CI_START="0.2884280165595931" EFFECT_SIZE="0.5644599303135889" ESTIMABLE="YES" EVENTS_1="18" EVENTS_2="28" LOG_CI_END="0.043228792169504836" LOG_CI_START="-0.5399625565522277" LOG_EFFECT_SIZE="-0.24836688219136135" MODIFIED="2018-09-17 16:30:31 +0800" MODIFIED_BY="[Empty name]" ORDER="6" O_E="0.0" SE="0.3425694850828802" STUDY_ID="STD-Huang-2017" TOTAL_1="100" TOTAL_2="100" VAR="0.11735385210994967" WEIGHT="11.110986433481573"/>
<DICH_DATA CI_END="0.8017735748951791" CI_START="0.20871021613511298" EFFECT_SIZE="0.40907008703618875" ESTIMABLE="YES" EVENTS_1="47" EVENTS_2="59" LOG_CI_END="-0.09594826146330303" LOG_CI_START="-0.6804562921778825" LOG_EFFECT_SIZE="-0.3882022768205928" MODIFIED="2018-09-17 16:30:36 +0800" MODIFIED_BY="[Empty name]" ORDER="3" O_E="0.0" SE="0.3433429106031595" STUDY_ID="STD-Lu-2013" TOTAL_1="84" TOTAL_2="78" VAR="0.11788435426144918" WEIGHT="11.095867335854438"/>
<DICH_DATA CI_END="1.0154279228572163" CI_START="0.11662585568301335" EFFECT_SIZE="0.3441295546558704" ESTIMABLE="YES" EVENTS_1="5" EVENTS_2="13" LOG_CI_END="0.006649101727707943" LOG_CI_START="-0.933205156818454" LOG_EFFECT_SIZE="-0.463278027545373" MODIFIED="2018-09-17 16:30:41 +0800" MODIFIED_BY="[Empty name]" ORDER="7" O_E="0.0" SE="0.5520750438236275" STUDY_ID="STD-Luo-2017" TOTAL_1="81" TOTAL_2="81" VAR="0.3047868540128602" WEIGHT="7.500230477676018"/>
<DICH_DATA CI_END="0.9127408968903341" CI_START="0.1599866847871196" EFFECT_SIZE="0.38213399503722084" ESTIMABLE="YES" EVENTS_1="28" EVENTS_2="31" LOG_CI_END="-0.03965248973951737" LOG_CI_START="-0.7959161608697753" LOG_EFFECT_SIZE="-0.4177843253046464" MODIFIED="2018-09-17 16:30:46 +0800" MODIFIED_BY="[Empty name]" ORDER="26" O_E="0.0" SE="0.44423302398746106" STUDY_ID="STD-Ma-2011" TOTAL_1="54" TOTAL_2="42" VAR="0.19734297960104413" WEIGHT="9.217285238566506"/>
<DICH_DATA CI_END="1.1151186546744145" CI_START="0.4993049047066985" EFFECT_SIZE="0.7461797461797461" ESTIMABLE="YES" EVENTS_1="67" EVENTS_2="81" LOG_CI_END="0.04732108113185686" LOG_CI_START="-0.3016341678191292" LOG_EFFECT_SIZE="-0.12715654334363619" MODIFIED="2018-09-17 16:30:50 +0800" MODIFIED_BY="[Empty name]" ORDER="4" O_E="0.0" SE="0.20497804059014993" STUDY_ID="STD-Qi-2013" TOTAL_1="210" TOTAL_2="210" VAR="0.042015997124177154" WEIGHT="13.7768707605181"/>
<DICH_DATA CI_END="1.3405839645407593" CI_START="0.2435734134390879" EFFECT_SIZE="0.5714285714285714" ESTIMABLE="YES" EVENTS_1="24" EVENTS_2="30" LOG_CI_END="0.12729402025454942" LOG_CI_START="-0.6133701176271383" LOG_EFFECT_SIZE="-0.24303804868629447" MODIFIED="2018-09-17 16:30:54 +0800" MODIFIED_BY="[Empty name]" ORDER="2" O_E="0.0" SE="0.435069780938316" STUDY_ID="STD-Si-2013" TOTAL_1="45" TOTAL_2="45" VAR="0.18928571428571428" WEIGHT="9.378290180786752"/>
<DICH_DATA CI_END="0.22813982894637763" CI_START="0.05973984560259733" EFFECT_SIZE="0.11674347158218126" ESTIMABLE="YES" EVENTS_1="16" EVENTS_2="62" LOG_CI_END="-0.6417988884119322" LOG_CI_START="-1.2237359041628688" LOG_EFFECT_SIZE="-0.9327673962874006" MODIFIED="2018-09-17 16:31:45 +0800" MODIFIED_BY="[Empty name]" ORDER="91" O_E="0.0" SE="0.3418326836867865" STUDY_ID="STD-Zhang-2014" TOTAL_1="100" TOTAL_2="100" VAR="0.11684958363651063" WEIGHT="11.125396127757952"/>
<DICH_DATA CI_END="4.2414475715794415" CI_START="0.23576856323786108" EFFECT_SIZE="1.0" ESTIMABLE="YES" EVENTS_1="4" EVENTS_2="4" LOG_CI_END="0.6275141030683278" LOG_CI_START="-0.6275141030683279" LOG_EFFECT_SIZE="0.0" MODIFIED="2018-09-17 16:31:48 +0800" MODIFIED_BY="[Empty name]" ORDER="9" O_E="0.0" SE="0.7372097807744856" STUDY_ID="STD-Zou-2013" TOTAL_1="50" TOTAL_2="50" VAR="0.5434782608695652" WEIGHT="5.304851599320834"/>
</DICH_OUTCOME>
<DICH_OUTCOME CHI2="7.351025332333407" CI_END="0.7460313578698304" CI_START="0.4610762390162683" CI_STUDY="95" CI_TOTAL="95" DF="9" EFFECT_MEASURE="OR" EFFECT_SIZE="0.5864958078919416" ESTIMABLE="YES" EVENTS_1="216" EVENTS_2="279" I2="0.0" I2_Q="0.0" ID="CMP-002.02" LOG_CI_END="-0.1272429174822723" LOG_CI_START="-0.33622725802351117" LOG_EFFECT_SIZE="-0.2317350877528917" METHOD="MH" MODIFIED="2018-09-17 16:27:03 +0800" MODIFIED_BY="[Empty name]" NO="2" P_CHI2="0.6006231339055745" P_Q="1.0" P_Z="1.3822328217449486E-5" Q="0.0" RANDOM="YES" SCALE="100.0" SORT_BY="STUDY" STUDIES="10" SUBGROUPS="NO" SUBGROUP_TEST="YES" SWAP_EVENTS="NO" TAU2="0.0" TOTALS="YES" TOTAL_1="770" TOTAL_2="749" WEIGHT="100.0" Z="4.34666468093834">
<NAME>adverse effects incidence between berberine plus tripletherapy and triple therapy after excluding the article with heterogeneity.</NAME>
<GROUP_LABEL_1>experiment</GROUP_LABEL_1>
<GROUP_LABEL_2>control</GROUP_LABEL_2>
<GRAPH_LABEL_1>Favours [control]</GRAPH_LABEL_1>
<GRAPH_LABEL_2>Favours [experiment]</GRAPH_LABEL_2>
<DICH_DATA CI_END="6.038186023828594" CI_START="0.2649996001868104" EFFECT_SIZE="1.264957264957265" ESTIMABLE="YES" EVENTS_1="4" EVENTS_2="3" LOG_CI_END="0.7809064885939647" LOG_CI_START="-0.5767547812963734" LOG_EFFECT_SIZE="0.10207585364879572" MODIFIED="2018-09-17 16:17:40 +0800" MODIFIED_BY="[Empty name]" ORDER="160" O_E="0.0" SE="0.7974969504652579" STUDY_ID="STD-Chen-2013" TOTAL_1="43" TOTAL_2="40" VAR="0.636001386001386" WEIGHT="2.369434087892817"/>
<DICH_DATA CI_END="0.9686119415838685" CI_START="0.10324806131543136" EFFECT_SIZE="0.3162393162393162" ESTIMABLE="YES" EVENTS_1="5" EVENTS_2="13" LOG_CI_END="-0.013850181033842217" LOG_CI_START="-0.986118094324491" LOG_EFFECT_SIZE="-0.49998413767916666" MODIFIED="2018-09-17 16:17:40 +0800" MODIFIED_BY="[Empty name]" ORDER="20" O_E="0.0" SE="0.5711149850707178" STUDY_ID="STD-Dong-2013" TOTAL_1="50" TOTAL_2="50" VAR="0.3261723261723262" WEIGHT="4.620144760970891"/>
<DICH_DATA CI_END="1.7608206471764078" CI_START="0.32818512595714666" EFFECT_SIZE="0.7601809954751131" ESTIMABLE="YES" EVENTS_1="14" EVENTS_2="17" LOG_CI_END="0.24571512206131146" LOG_CI_START="-0.4838811059798072" LOG_EFFECT_SIZE="-0.11908299195924786" MODIFIED="2018-09-17 16:17:40 +0800" MODIFIED_BY="[Empty name]" ORDER="167" O_E="0.0" SE="0.4285684359109284" STUDY_ID="STD-Hu-2015" TOTAL_1="53" TOTAL_2="53" VAR="0.18367090425913957" WEIGHT="8.204692899059292"/>
<DICH_DATA CI_END="1.1046604165923368" CI_START="0.2884280165595931" EFFECT_SIZE="0.5644599303135889" ESTIMABLE="YES" EVENTS_1="18" EVENTS_2="28" LOG_CI_END="0.043228792169504836" LOG_CI_START="-0.5399625565522277" LOG_EFFECT_SIZE="-0.24836688219136135" MODIFIED="2018-09-17 16:17:40 +0800" MODIFIED_BY="[Empty name]" ORDER="22" O_E="0.0" SE="0.3425694850828802" STUDY_ID="STD-Huang-2017" TOTAL_1="100" TOTAL_2="100" VAR="0.11735385210994967" WEIGHT="12.841192145332194"/>
<DICH_DATA CI_END="0.8017735748951791" CI_START="0.20871021613511298" EFFECT_SIZE="0.40907008703618875" ESTIMABLE="YES" EVENTS_1="47" EVENTS_2="59" LOG_CI_END="-0.09594826146330303" LOG_CI_START="-0.6804562921778825" LOG_EFFECT_SIZE="-0.3882022768205928" MODIFIED="2018-09-17 16:17:40 +0800" MODIFIED_BY="[Empty name]" ORDER="170" O_E="0.0" SE="0.3433429106031595" STUDY_ID="STD-Lu-2013" TOTAL_1="84" TOTAL_2="78" VAR="0.11788435426144918" WEIGHT="12.783404323499546"/>
<DICH_DATA CI_END="1.0154279228572163" CI_START="0.11662585568301335" EFFECT_SIZE="0.3441295546558704" ESTIMABLE="YES" EVENTS_1="5" EVENTS_2="13" LOG_CI_END="0.006649101727707943" LOG_CI_START="-0.933205156818454" LOG_EFFECT_SIZE="-0.463278027545373" MODIFIED="2018-09-17 16:17:40 +0800" MODIFIED_BY="[Empty name]" ORDER="166" O_E="0.0" SE="0.5520750438236275" STUDY_ID="STD-Luo-2017" TOTAL_1="81" TOTAL_2="81" VAR="0.3047868540128602" WEIGHT="4.944318772604204"/>
<DICH_DATA CI_END="0.9127408968903341" CI_START="0.1599866847871196" EFFECT_SIZE="0.38213399503722084" ESTIMABLE="YES" EVENTS_1="28" EVENTS_2="31" LOG_CI_END="-0.03965248973951737" LOG_CI_START="-0.7959161608697753" LOG_EFFECT_SIZE="-0.4177843253046464" MODIFIED="2018-09-17 16:17:40 +0800" MODIFIED_BY="[Empty name]" ORDER="169" O_E="0.0" SE="0.44423302398746106" STUDY_ID="STD-Ma-2011" TOTAL_1="54" TOTAL_2="42" VAR="0.19734297960104413" WEIGHT="7.636265384181867"/>
<DICH_DATA CI_END="1.1151186546744145" CI_START="0.4993049047066985" EFFECT_SIZE="0.7461797461797461" ESTIMABLE="YES" EVENTS_1="67" EVENTS_2="81" LOG_CI_END="0.04732108113185686" LOG_CI_START="-0.3016341678191292" LOG_EFFECT_SIZE="-0.12715654334363619" MODIFIED="2018-09-17 16:17:40 +0800" MODIFIED_BY="[Empty name]" ORDER="165" O_E="0.0" SE="0.20497804059014993" STUDY_ID="STD-Qi-2013" TOTAL_1="210" TOTAL_2="210" VAR="0.042015997124177154" WEIGHT="35.86641915185237"/>
<DICH_DATA CI_END="1.3405839645407593" CI_START="0.2435734134390879" EFFECT_SIZE="0.5714285714285714" ESTIMABLE="YES" EVENTS_1="24" EVENTS_2="30" LOG_CI_END="0.12729402025454942" LOG_CI_START="-0.6133701176271383" LOG_EFFECT_SIZE="-0.24303804868629447" MODIFIED="2018-09-17 16:17:40 +0800" MODIFIED_BY="[Empty name]" ORDER="164" O_E="0.0" SE="0.435069780938316" STUDY_ID="STD-Si-2013" TOTAL_1="45" TOTAL_2="45" VAR="0.18928571428571428" WEIGHT="7.961315884959497"/>
<DICH_DATA CI_END="4.2414475715794415" CI_START="0.23576856323786108" EFFECT_SIZE="1.0" ESTIMABLE="YES" EVENTS_1="4" EVENTS_2="4" LOG_CI_END="0.6275141030683278" LOG_CI_START="-0.6275141030683279" LOG_EFFECT_SIZE="0.0" MODIFIED="2018-09-17 16:17:40 +0800" MODIFIED_BY="[Empty name]" ORDER="168" O_E="0.0" SE="0.7372097807744856" STUDY_ID="STD-Zou-2013" TOTAL_1="50" TOTAL_2="50" VAR="0.5434782608695652" WEIGHT="2.7728125896473217"/>
</DICH_OUTCOME>
<DICH_OUTCOME CHI2="16.02392199790977" CI_END="0.7307617672169077" CI_START="0.4571484637540186" CI_STUDY="95" CI_TOTAL="95" DF="25" EFFECT_MEASURE="OR" EFFECT_SIZE="0.5779849645565022" ESTIMABLE="YES" EVENTS_1="124" EVENTS_2="200" I2="0.0" I2_Q="0.0" ID="CMP-002.03" LOG_CI_END="-0.13622418261270963" LOG_CI_START="-0.33994273533887975" LOG_EFFECT_SIZE="-0.2380834589757947" METHOD="MH" MODIFIED="2018-09-17 17:54:14 +0800" MODIFIED_BY="[Empty name]" NO="3" P_CHI2="0.9141145524637032" P_Q="0.7019845776300175" P_Z="4.623743145482019E-6" Q="1.4151629095085423" RANDOM="NO" SCALE="100.0" SORT_BY="STUDY" STUDIES="9" SUBGROUPS="YES" SUBGROUP_TEST="YES" SWAP_EVENTS="NO" TAU2="0.0" TOTALS="YES" TOTAL_1="2292" TOTAL_2="2262" WEIGHT="100.0" Z="4.581173375352888">
<NAME>sub-analysis based on symptoms</NAME>
<GROUP_LABEL_1>experiment</GROUP_LABEL_1>
<GROUP_LABEL_2>control</GROUP_LABEL_2>
<GRAPH_LABEL_1>Favours [control]</GRAPH_LABEL_1>
<GRAPH_LABEL_2>Favours [experiment]</GRAPH_LABEL_2>
<DICH_SUBGROUP CHI2="5.449969992126522" CI_END="0.8603872701791659" CI_START="0.40969819092053533" DF="8" EFFECT_SIZE="0.593716353222195" ESTIMABLE="YES" EVENTS_1="51" EVENTS_2="80" I2="0.0" ID="CMP-002.03.01" LOG_CI_END="-0.06530602382135087" LOG_CI_START="-0.3875359537304395" LOG_EFFECT_SIZE="-0.22642098877589514" MODIFIED="2018-09-17 17:39:29 +0800" MODIFIED_BY="[Empty name]" NO="1" P_CHI2="0.708576408021047" P_Z="0.005879771015322657" STUDIES="9" TAU2="0.0" TOTAL_1="766" TOTAL_2="757" WEIGHT="39.24943709498818" Z="2.7544119410006775">
<NAME>Nausea</NAME>
<DICH_DATA CI_END="15.359855095892222" CI_START="0.05613626512595027" EFFECT_SIZE="0.9285714285714286" ESTIMABLE="YES" EVENTS_1="1" EVENTS_2="1" LOG_CI_END="1.1863871186023125" LOG_CI_START="-1.2507564853451147" LOG_EFFECT_SIZE="-0.03218468337140124" MODIFIED="2018-09-17 17:39:29 +0800" MODIFIED_BY="[Empty name]" ORDER="380" O_E="0.0" SE="1.4315902170141248" STUDY_ID="STD-Chen-2013" TOTAL_1="43" TOTAL_2="40" VAR="2.0494505494505493" WEIGHT="0.538648038707719"/>
<DICH_DATA CI_END="4.079410565209231" CI_START="0.1047176100973671" EFFECT_SIZE="0.6535947712418301" ESTIMABLE="YES" EVENTS_1="2" EVENTS_2="3" LOG_CI_END="0.6105974163325076" LOG_CI_START="-0.9799802779677053" LOG_EFFECT_SIZE="-0.18469143081759878" MODIFIED="2018-09-17 16:17:40 +0800" MODIFIED_BY="[Empty name]" ORDER="18" O_E="0.0" SE="0.9343132111185137" STUDY_ID="STD-Hu-2015" TOTAL_1="53" TOTAL_2="53" VAR="0.8729411764705883" WEIGHT="1.536453603672355"/>
<DICH_DATA CI_END="1.6456170381031943" CI_START="0.1395225554477071" EFFECT_SIZE="0.4791666666666667" ESTIMABLE="YES" EVENTS_1="4" EVENTS_2="8" LOG_CI_END="0.21632877523254335" LOG_CI_START="-0.855355577948532" LOG_EFFECT_SIZE="-0.31951340135799433" MODIFIED="2018-09-17 16:17:40 +0800" MODIFIED_BY="[Empty name]" ORDER="16" O_E="0.0" SE="0.6295126939816686" STUDY_ID="STD-Huang-2017" TOTAL_1="100" TOTAL_2="100" VAR="0.396286231884058" WEIGHT="4.087569116593434"/>
<DICH_DATA CI_END="1.7978845890203556" CI_START="0.3157314535355694" EFFECT_SIZE="0.7534246575342466" ESTIMABLE="YES" EVENTS_1="11" EVENTS_2="13" LOG_CI_END="0.25476180977745494" LOG_CI_START="-0.5006821510298791" LOG_EFFECT_SIZE="-0.12296017062621205" MODIFIED="2018-09-17 16:17:40 +0800" MODIFIED_BY="[Empty name]" ORDER="14" O_E="0.0" SE="0.443751522086144" STUDY_ID="STD-Lu-2013" TOTAL_1="84" TOTAL_2="78" VAR="0.19691541335376953" WEIGHT="6.235698128290845"/>
<DICH_DATA CI_END="5.555434141618869" CI_START="0.04388299029118886" EFFECT_SIZE="0.49375" ESTIMABLE="YES" EVENTS_1="1" EVENTS_2="2" LOG_CI_END="0.7447180035004873" LOG_CI_START="-1.3577037862314543" LOG_EFFECT_SIZE="-0.30649289136548336" MODIFIED="2018-09-17 16:17:40 +0800" MODIFIED_BY="[Empty name]" ORDER="17" O_E="0.0" SE="1.2349729664442461" STUDY_ID="STD-Luo-2017" TOTAL_1="81" TOTAL_2="81" VAR="1.5251582278481013" WEIGHT="1.0513295052966651"/>
<DICH_DATA CI_END="1.6749278588479273" CI_START="0.4019524095139132" EFFECT_SIZE="0.8205128205128205" ESTIMABLE="YES" EVENTS_1="15" EVENTS_2="18" LOG_CI_END="0.22399610619138652" LOG_CI_START="-0.3958253636045731" LOG_EFFECT_SIZE="-0.08591462870659325" MODIFIED="2018-09-17 16:17:40 +0800" MODIFIED_BY="[Empty name]" ORDER="118" O_E="0.0" SE="0.3640861995239049" STUDY_ID="STD-Qi-2013" TOTAL_1="210" TOTAL_2="210" VAR="0.13255876068376068" WEIGHT="8.895937251514729"/>
<DICH_DATA CI_END="1.9011238473932555" CI_START="0.19919703041510253" EFFECT_SIZE="0.6153846153846154" ESTIMABLE="YES" EVENTS_1="6" EVENTS_2="9" LOG_CI_END="0.27901040959953954" LOG_CI_START="-0.7007171402293259" LOG_EFFECT_SIZE="-0.21085336531489315" MODIFIED="2018-09-17 16:17:40 +0800" MODIFIED_BY="[Empty name]" ORDER="13" O_E="0.0" SE="0.5754968124990626" STUDY_ID="STD-Si-2013" TOTAL_1="45" TOTAL_2="45" VAR="0.3311965811965812" WEIGHT="4.151437384040206"/>
<DICH_DATA CI_END="0.6480548794680014" CI_START="0.11700306415331144" EFFECT_SIZE="0.2753623188405797" ESTIMABLE="YES" EVENTS_1="8" EVENTS_2="24" LOG_CI_END="-0.18838821505389894" LOG_CI_START="-0.9318027645149537" LOG_EFFECT_SIZE="-0.5600954897844264" MODIFIED="2018-09-17 16:17:40 +0800" MODIFIED_BY="[Empty name]" ORDER="117" O_E="0.0" SE="0.4366853863147931" STUDY_ID="STD-Zhang-2014" TOTAL_1="100" TOTAL_2="100" VAR="0.19069412662090007" WEIGHT="11.751761210206123"/>
<DICH_DATA CI_END="9.586551876924666" CI_START="0.24479742783580316" EFFECT_SIZE="1.5319148936170213" ESTIMABLE="YES" EVENTS_1="3" EVENTS_2="2" LOG_CI_END="0.9816624267634361" LOG_CI_START="-0.6111931497723341" LOG_EFFECT_SIZE="0.185234638495551" MODIFIED="2018-09-17 16:17:40 +0800" MODIFIED_BY="[Empty name]" ORDER="119" O_E="0.0" SE="0.935651250419379" STUDY_ID="STD-Zou-2013" TOTAL_1="50" TOTAL_2="50" VAR="0.8754432624113475" WEIGHT="1.000602856666101"/>
</DICH_SUBGROUP>
<DICH_SUBGROUP CHI2="6.1787123130702835" CI_END="0.7462868090236516" CI_START="0.2567390009786079" DF="6" EFFECT_SIZE="0.43772243464579863" ESTIMABLE="YES" EVENTS_1="22" EVENTS_2="45" I2="2.892387669389303" ID="CMP-002.03.02" LOG_CI_END="-0.12709423467448352" LOG_CI_START="-0.5905081530534411" LOG_EFFECT_SIZE="-0.3588011938639623" MODIFIED="2018-09-17 17:42:21 +0800" MODIFIED_BY="[Empty name]" NO="2" P_CHI2="0.4034716586595867" P_Z="0.002405122947086541" STUDIES="7" TAU2="0.0" TOTAL_1="506" TOTAL_2="497" WEIGHT="22.854633915180838" Z="3.0350293320636363">
<NAME>Diarrhea</NAME>
<DICH_DATA CI_END="72.2278913457384" CI_START="0.11315396061054413" EFFECT_SIZE="2.8588235294117648" ESTIMABLE="YES" EVENTS_1="1" EVENTS_2="0" LOG_CI_END="1.8587049360526255" LOG_CI_START="-0.9463302402845862" LOG_EFFECT_SIZE="0.4561873478840195" MODIFIED="2018-09-17 17:41:02 +0800" MODIFIED_BY="[Empty name]" ORDER="379" O_E="0.0" SE="1.6476915477285377" STUDY_ID="STD-Chen-2013" TOTAL_1="43" TOTAL_2="40" VAR="2.7148874364560642" WEIGHT="0.26611778102821837"/>
<DICH_DATA CI_END="7.374477786395034" CI_START="0.13560282218828726" EFFECT_SIZE="1.0" ESTIMABLE="YES" EVENTS_1="2" EVENTS_2="2" LOG_CI_END="0.8677312717665541" LOG_CI_START="-0.8677312717665541" LOG_EFFECT_SIZE="0.0" MODIFIED="2018-09-17 17:41:12 +0800" MODIFIED_BY="[Empty name]" ORDER="18" O_E="0.0" SE="1.0194192887494868" STUDY_ID="STD-Hu-2015" TOTAL_1="53" TOTAL_2="53" VAR="1.0392156862745097" WEIGHT="1.0243024024482368"/>
<DICH_DATA CI_END="4.036427781271092" CI_START="0.10787271574494879" EFFECT_SIZE="0.6598639455782312" ESTIMABLE="YES" EVENTS_1="2" EVENTS_2="3" LOG_CI_END="0.6059971866036465" LOG_CI_START="-0.9670883875675091" LOG_EFFECT_SIZE="-0.18054560048193127" MODIFIED="2018-09-17 17:42:21 +0800" MODIFIED_BY="[Empty name]" ORDER="16" O_E="0.0" SE="0.9240382531673145" STUDY_ID="STD-Huang-2017" TOTAL_1="100" TOTAL_2="100" VAR="0.8538466933165019" WEIGHT="1.564772552445924"/>
<DICH_DATA CI_END="1.3495777235346649" CI_START="0.2650094894586246" EFFECT_SIZE="0.5980392156862745" ESTIMABLE="YES" EVENTS_1="12" EVENTS_2="17" LOG_CI_END="0.13019790106757137" LOG_CI_START="-0.5767385745698724" LOG_EFFECT_SIZE="-0.22327033675115054" MODIFIED="2018-09-17 16:17:40 +0800" MODIFIED_BY="[Empty name]" ORDER="14" O_E="0.0" SE="0.41525798518142637" STUDY_ID="STD-Lu-2013" TOTAL_1="84" TOTAL_2="78" VAR="0.17243919425693774" WEIGHT="8.042670715519488"/>
<DICH_DATA CI_END="3.1919421465750117" CI_START="0.033091138607677074" EFFECT_SIZE="0.325" ESTIMABLE="YES" EVENTS_1="1" EVENTS_2="3" LOG_CI_END="0.5040550112341657" LOG_CI_START="-1.4802882892764169" LOG_EFFECT_SIZE="-0.4881166390211256" MODIFIED="2018-09-17 16:17:40 +0800" MODIFIED_BY="[Empty name]" ORDER="17" O_E="0.0" SE="1.1656130773776716" STUDY_ID="STD-Luo-2017" TOTAL_1="81" TOTAL_2="81" VAR="1.358653846153846" WEIGHT="1.5769942579449976"/>
<DICH_DATA CI_END="2.7447468470592216" CI_START="0.08280727935717234" EFFECT_SIZE="0.47674418604651164" ESTIMABLE="YES" EVENTS_1="2" EVENTS_2="4" LOG_CI_END="0.4385022948716412" LOG_CI_START="-1.0819314839193055" LOG_EFFECT_SIZE="-0.3217145945238322" MODIFIED="2018-09-17 16:17:40 +0800" MODIFIED_BY="[Empty name]" ORDER="13" O_E="0.0" SE="0.8931103279303892" STUDY_ID="STD-Si-2013" TOTAL_1="45" TOTAL_2="45" VAR="0.7976460578559275" WEIGHT="2.034322592749047"/>
<DICH_DATA CI_END="0.4795010037592435" CI_START="0.023940704496415558" EFFECT_SIZE="0.10714285714285714" ESTIMABLE="YES" EVENTS_1="2" EVENTS_2="16" LOG_CI_END="-0.3192104793658007" LOG_CI_START="-1.6208630738793128" LOG_EFFECT_SIZE="-0.9700367766225568" MODIFIED="2018-09-17 16:17:40 +0800" MODIFIED_BY="[Empty name]" ORDER="117" O_E="0.0" SE="0.7645971773014958" STUDY_ID="STD-Zhang-2014" TOTAL_1="100" TOTAL_2="100" VAR="0.5846088435374149" WEIGHT="8.345453613044928"/>
</DICH_SUBGROUP>
<DICH_SUBGROUP CHI2="3.0983260373577743" CI_END="1.0427407874031325" CI_START="0.3957727524410236" DF="4" EFFECT_SIZE="0.6424082747856367" ESTIMABLE="YES" EVENTS_1="30" EVENTS_2="44" I2="0.0" ID="CMP-002.03.03" LOG_CI_END="0.01817636155056349" LOG_CI_START="-0.40255410874469477" LOG_EFFECT_SIZE="-0.1921888735970656" MODIFIED="2018-09-17 17:34:24 +0800" MODIFIED_BY="[Empty name]" NO="3" P_CHI2="0.5415078239733075" P_Z="0.0733550028918777" STUDIES="5" TAU2="0.0" TOTAL_1="547" TOTAL_2="541" WEIGHT="22.105331752883068" Z="1.7906155939465118">
<NAME>Abdominal distention</NAME>
<DICH_DATA CI_END="6.396887513825712" CI_START="0.2893720679441305" EFFECT_SIZE="1.3605442176870748" ESTIMABLE="YES" EVENTS_1="4" EVENTS_2="3" LOG_CI_END="0.8059687139262071" LOG_CI_START="-0.538543392094597" LOG_EFFECT_SIZE="0.13371266091580508" MODIFIED="2018-09-17 16:17:40 +0800" MODIFIED_BY="[Empty name]" ORDER="18" O_E="0.0" SE="0.7897730665188827" STUDY_ID="STD-Hu-2015" TOTAL_1="53" TOTAL_2="53" VAR="0.6237414965986394" WEIGHT="1.4762005211754001"/>
<DICH_DATA CI_END="2.047350681658177" CI_START="0.07343833203841274" EFFECT_SIZE="0.3877551020408163" ESTIMABLE="YES" EVENTS_1="2" EVENTS_2="5" LOG_CI_END="0.3111922374182385" LOG_CI_START="-1.134077195569608" LOG_EFFECT_SIZE="-0.4114424790756847" MODIFIED="2018-09-17 16:17:40 +0800" MODIFIED_BY="[Empty name]" ORDER="16" O_E="0.0" SE="0.8489584191361358" STUDY_ID="STD-Huang-2017" TOTAL_1="100" TOTAL_2="100" VAR="0.7207303974221269" WEIGHT="2.60795425407654"/>
<DICH_DATA CI_END="1.6440208932673077" CI_START="0.2776957522677606" EFFECT_SIZE="0.6756756756756757" ESTIMABLE="YES" EVENTS_1="10" EVENTS_2="13" LOG_CI_END="0.21590733253069974" LOG_CI_START="-0.5564307633206146" LOG_EFFECT_SIZE="-0.1702617153949574" MODIFIED="2018-09-17 16:17:40 +0800" MODIFIED_BY="[Empty name]" ORDER="14" O_E="0.0" SE="0.4536752206382952" STUDY_ID="STD-Lu-2013" TOTAL_1="84" TOTAL_2="78" VAR="0.20582120582120583" WEIGHT="6.321118650596199"/>
<DICH_DATA CI_END="1.7263550529878753" CI_START="0.3595743432470538" EFFECT_SIZE="0.7878787878787878" ESTIMABLE="YES" EVENTS_1="12" EVENTS_2="15" LOG_CI_END="0.2371301202874835" LOG_CI_START="-0.4442113041016226" LOG_EFFECT_SIZE="-0.10354059190706953" MODIFIED="2018-09-17 16:17:40 +0800" MODIFIED_BY="[Empty name]" ORDER="118" O_E="0.0" SE="0.40022332538060573" STUDY_ID="STD-Qi-2013" TOTAL_1="210" TOTAL_2="210" VAR="0.1601787101787102" WEIGHT="7.527331520512462"/>
<DICH_DATA CI_END="1.134191925097979" CI_START="0.048564281706709456" EFFECT_SIZE="0.23469387755102042" ESTIMABLE="YES" EVENTS_1="2" EVENTS_2="8" LOG_CI_END="0.05468655099276489" LOG_CI_START="-1.3136830303425688" LOG_EFFECT_SIZE="-0.6294982396749019" MODIFIED="2018-09-17 16:17:40 +0800" MODIFIED_BY="[Empty name]" ORDER="117" O_E="0.0" SE="0.8037870656150449" STUDY_ID="STD-Zhang-2014" TOTAL_1="100" TOTAL_2="100" VAR="0.6460736468500444" WEIGHT="4.172726806522464"/>
</DICH_SUBGROUP>
<DICH_SUBGROUP CHI2="0.5689155449523575" CI_END="1.153556273583252" CI_START="0.36818398134518787" DF="4" EFFECT_SIZE="0.6517061772866669" ESTIMABLE="YES" EVENTS_1="21" EVENTS_2="31" I2="0.0" ID="CMP-002.03.04" LOG_CI_END="0.06203878542890768" LOG_CI_START="-0.4339351103586906" LOG_EFFECT_SIZE="-0.18594816246489146" MODIFIED="2018-09-17 17:36:26 +0800" MODIFIED_BY="[Empty name]" NO="4" P_CHI2="0.9664544734531141" P_Z="0.14165910232436707" STUDIES="5" TAU2="0.0" TOTAL_1="473" TOTAL_2="467" WEIGHT="15.790597236947905" Z="1.4696406585828345">
<NAME>Vomitting</NAME>
<DICH_DATA CI_END="5.577656815668952" CI_START="0.04311435410123483" EFFECT_SIZE="0.49038461538461536" ESTIMABLE="YES" EVENTS_1="1" EVENTS_2="2" LOG_CI_END="0.7464517893050138" LOG_CI_START="-1.3653781157067018" LOG_EFFECT_SIZE="-0.309463163200844" MODIFIED="2018-09-17 16:17:40 +0800" MODIFIED_BY="[Empty name]" ORDER="18" O_E="0.0" SE="1.240499339930507" STUDY_ID="STD-Hu-2015" TOTAL_1="53" TOTAL_2="53" VAR="1.538838612368024" WEIGHT="1.044386763280555"/>
<DICH_DATA CI_END="2.823012220162112" CI_START="0.18876999404890926" EFFECT_SIZE="0.73" ESTIMABLE="YES" EVENTS_1="4" EVENTS_2="5" LOG_CI_END="0.4507127581106057" LOG_CI_START="-0.7240670378696938" LOG_EFFECT_SIZE="-0.1366771398795441" MODIFIED="2018-09-17 16:17:40 +0800" MODIFIED_BY="[Empty name]" ORDER="14" O_E="0.0" SE="0.6900714674126053" STUDY_ID="STD-Lu-2013" TOTAL_1="84" TOTAL_2="78" VAR="0.4761986301369863" WEIGHT="2.6283237632416627"/>
<DICH_DATA CI_END="2.7383754913355136" CI_START="0.08673098471543898" EFFECT_SIZE="0.4873417721518987" ESTIMABLE="YES" EVENTS_1="2" EVENTS_2="4" LOG_CI_END="0.43749299917927387" LOG_CI_START="-1.0618257227431553" LOG_EFFECT_SIZE="-0.31216636178194074" MODIFIED="2018-09-17 16:17:40 +0800" MODIFIED_BY="[Empty name]" ORDER="17" O_E="0.0" SE="0.8807072390046049" STUDY_ID="STD-Luo-2017" TOTAL_1="81" TOTAL_2="81" VAR="0.7756452408351142" WEIGHT="2.0763757729609136"/>
<DICH_DATA CI_END="1.7464741192384332" CI_START="0.3429044606026795" EFFECT_SIZE="0.7738693467336684" ESTIMABLE="YES" EVENTS_1="11" EVENTS_2="14" LOG_CI_END="0.2421621542707073" LOG_CI_START="-0.4648268654171944" LOG_EFFECT_SIZE="-0.11133235557324357" MODIFIED="2018-09-17 16:17:40 +0800" MODIFIED_BY="[Empty name]" ORDER="118" O_E="0.0" SE="0.41528884981676256" STUDY_ID="STD-Qi-2013" TOTAL_1="210" TOTAL_2="210" VAR="0.17246482878212957" WEIGHT="7.060991789948728"/>
<DICH_DATA CI_END="1.9848965789694861" CI_START="0.10860073354638482" EFFECT_SIZE="0.4642857142857143" ESTIMABLE="YES" EVENTS_1="3" EVENTS_2="6" LOG_CI_END="0.2977378832135043" LOG_CI_START="-0.9641672412842691" LOG_EFFECT_SIZE="-0.33321467903538243" MODIFIED="2018-09-17 16:17:40 +0800" MODIFIED_BY="[Empty name]" ORDER="13" O_E="0.0" SE="0.7412493166611012" STUDY_ID="STD-Si-2013" TOTAL_1="45" TOTAL_2="45" VAR="0.5494505494505494" WEIGHT="2.9805191475160457"/>
</DICH_SUBGROUP>
</DICH_OUTCOME>
</COMPARISON>
</ANALYSES_AND_DATA>
<FIGURES MODIFIED="2018-09-17 16:17:40 +0800" MODIFIED_BY="[Empty name]">
<FIGURE FILENAME="Risk of bias summary.png" FILE_TYPE="PNG" ID="FIG-03" MODIFIED="2018-01-05 21:02:41 +0800" MODIFIED_BY="[Empty name]" NO="3" SHORT_VERSION_FIGURE="YES" TYPE="QUALITY_TABLE_PLOT">
<CAPTION>
<P>Risk of bias summary: review authors' judgements about each risk of bias item for each included study.</P>
</CAPTION>
<FILE>iVBORw0KGgoAAAANSUhEUgAAAS8AAALbCAIAAAAkV5EdAAAfhklEQVR42u3dvY4dSRnG8ZGQEAIH
RvIVcA2O0IgIImJuB4cOVmJD3wXiEhAL4bIRGWKxV6yDDQxkfKya8Y5YjTzdfbr7dFXXU/17dbTy
HlvP9FTVv9/6fm5uhBDtxCCEODrQKAQahRBoFAKNQgg0CoFGIQQahUCjEAKNQqBRNFyv9lqhURxe
o0u+FGgUZatz898KNAoh0HiOJKl+0ShaQVEfFY0CjQKNAo1oFA3WKxTRKIRAoxBoFI3Wq81xaBSH
V+rDP6hfNIpWaAQkGgUaBRqFnXFoFEKgUQg0iiY7qKxW0CiEQKMQaBSt16tuKhpFC6PH+W8EGgUa
BRpPDKT6RaM4frho6IhGIQQahUCjEAKNQqBRCIFGsaJe3cSBRnF4pU79QaBRoFGgEY1oRKNoZNyo
ftEohECjEGgUbQ4dDRrRKFpBEZBoFGgUaBQP69WcKhqFEGgUAo2i7Z6qKkajOKxSFQIaRf80Srlo
FMcDOdpUtB80inWDxuureF5BE0KjEGgU+sD6qGgUmzuru6Ooj4pGsZqZHesXjWgUrTCDRjSKhph5
2GC0HDSKdUCqXzQKIdAoKrQYm+PQKI5lptxsrUBj54PGosPR0j8LjeJynkEjGtF4WOks+fKcQGo5
aGyiQTdeaOZa0Cg6T4wCja007jOPG7+dRJV10dgEikGZR52iEY2NDhpVMRrR2G+LATkaDywj3dSB
wwcaRTtAohGNoqFxI2dINLbVuBWCoSMaj+zyObUg0NgWjUPORI70hUY0NvTMBnho7BnI0BUOVYxG
gUaBRvVabNxoThWNh2WYrDn90s+mqaBRrH6DoBGNork+atG9OAKN/YzB4jKYvThobKtln/mKKoFG
NAISjeJRy07cFrf7uFE3FY1NtOmTF5d9BWgUaESjyE/sQxmncTSiUaxjppy3sU47GsXxNAo0CjSi
UWSeWtj9gd38j8aG8owQaERj06WhfNAIyAN6qvZCoLG5QeOZb6nSVNAo9CfRKLoAcvd7cUCOxn7G
YIf0rnd5eFkXjXp9pygNk0No7IrG+WcrMbm6Yytc8iUa0ZiUDeJadoU3CBqNG49kRq8PjaL/bFDo
5OQQ6HeCRtHEe2T30yHOnaDxcvuoc1Nw3E2taESjPINGNGKmwLiOa/Ko8mlRROOKZldiWnV3Gp20
QOO5cuOZs4GdSWgU/fcUBj6taFybEFLKqtp9qrsrl7agRGNXPdX2s4HZWjSisZVsUOd246BnRmO3
Q6b221/oqqCdcWjss28W9wYRaGwIyJPvjBNoPHKkpN/+wbDZCgca+8wGWjYa0dhENlChaERjc89c
NNmW3ouDRtFJK6mwaWbgmoxGnG/LY40zg0Y0tpW+zuzwMbjFHI0HjpRCswH3KzT2nx5LnKO3woFG
0VzWLa2pCaGxNjxD7An9HcthyZcCjWVbdvqVGc2OGxPHumhE41U94TNnm5R8jsY+c2Mfw+mzjXXR
2GffLPetp6UpiE6yQe4bpPRNmY33UdHYbfsL3b9Wbio4ZayBxsPerFk0VlgjdYMeGo+sy9LZoEJu
PHkNorGTunRWsHIrb/+Forb6ebNWbTHeIGj0Zm3k3RTUu0ajODgbmHmqk8/R2EQeKLFTJOtG8BQa
g/x20Li0jzr/5UloTJx5MqeqP9ltbszt46BRHDZuhGLpUTQaRStvkL04d/M/Gk+RCs7c60OjaCUb
xO3ALrS3NivrorH/4WjjO7Dd4IjGq5pLs9mgfmm037tGozGYbND/GwSNHc6IFG1/7aed+v55xo2A
POCBC+2My8rnaDQjsrqhROwFy+0pRLxb0djhOzuRxhLiceNzNPbZg6pwViuoDxLWEcPGUS07/RZ9
jQeN5gBaKQ3ljEY0HpN1rb6isf/R3VD4eH7i2X89VXFAnonYgT2TxxKfmUeVqETjkLPCVqenOloa
PKpEpdwYNxKrPz+Exjxa3Ag+8xIJdb9Co5DPV6f0om89NAa3v5RhWG7vuvHEhcY+ZxdyV9iq0ThY
/Rc1ZxeiW0yJbmpiHxiNosOsOwR6h6CxiSa+u/LujSZovVHvBo3Hzy4k7sUpkcFKuw8FAYnGDuct
4s4xl3YfMm5EY0PzFolzLecdE6Gu/uxCYvuzDoFG0VyLiUDRzf/dJsbIt6z7MuRGQB7bB1ah86Uh
N4a/rkIcZiq0tqxbzN3gKA6mcQh0jBsqug/pqYqquTE3n1e4JQiNPXRWhwL717KWCnJXX9Eog/U/
kD5zTwGNPdBYZ2emMxypbzrUVX5nl96ZWWgMJtDYZ99siN1NWiKDhXoEoVEcOQYr0W8vuipo9V/0
OQbrw6cVjf30VN0ZN0TNMKOxw/YnHifboqNo40ahB9VE1rXCISoBybGwjz4wGo8fNJ5wN/MUNu74
QKPolpmiz9z+exCNbSXexpkxp4rGVpgZQg4WoHGmqPVUzS50QuNQYIWjwl6clDkzNDYxUipUr0Hp
a+BWgMZjc6MVjsTRHRqbGDeme2sXeokEPbNxozjsxVF6ttb5MjR2CM9w+tna0JE/GpvINlq2Z0bj
wcOwErfjZHlrJ95eY2dchyjuO2QKvWtcoLFDGivMW4jB7cZ9Dx0j6jixToveIo1G0cTrI6KK7bJA
Y3PY6E86bYxGncmD+5Ohd7qjEY2HZd24E/pF73RHIyBXM3POXWalOUdjV32zwdl/gcbWWnbWjEg1
VxKzOKIHGofA/WsaIRqPzzNKWFGg8fi+WejZ/wr70dEovEGO713XvKUKjeKYXl+ir1sh8ZZng9G4
sS5LvK1T7pjJorHoKRw0dpJnst4gueNGNKKxoUHjjuSUvgC2pn8jGs2IVMoziaM7gcbjW3aWf6jW
gsb+aRz2O0NU2dNCHwSNRw7DmqXR+Dw6maPxyLpMvA0RjWg0TNr+2Fn385d4bLdUAfIUeab9caNb
qnoeNLbvnRRKo0Dj8Rks6EwwGtGIxnY7Cy2PdUuv96DxyPY3uPEpcKwrN8pgx+SZuGxgrItGGayh
/mTRd1PQUWM09kmjPBPa40Vjb/MWoeeY7cVB41ky2Mn7k/biCNmgiWc2buy2mxp0hijrDSLQ2Gfa
KXQHR+kRqZv/0XiKfmDc7x5x7gSNXbVI2aBCOVv973ncGJFnOuhPolH00Ourdv9VRDcBjeJIIGvu
H+JtjMYje6pFZynRqLEp0KUNLu7W09K3Wpwwg6Gxoc6k4oorZz1VrUQ2aKKczeL0PHQ8OedxpYFG
0Wf7y32DRAw00IjGzkfRQTcAoHFFdQ45+ycLZQNzWmhsIoNl3cRRLhuYeUIjGkWLvRs09kNj4r4C
NYjGhjp+xmBZGQyN4hgac/ejlmMGjeKYrFtuaFTtcFaQRxAaDx545E6otqw8mC1DY6+tJLS/GnrH
wo5vajR6Z59xiN5m20BjnzTaNT7fwUZjdm8+C8VyLXt35TgnKTR2PWrnXRPb/9/3TY3G3gYzgzMc
6W9nBdETjYnjxiFnNykaAXmWooieLTNu7GfQyOFjKLwXZyi5A9a4Me/9JyrTGKSseelMNvrWOyHn
aDySRim3gz7ww6rUU00FsvLuk/Y3jnvrofGwcWPp2xBnkkNTyrl7cdDYT0+1/hp9idPMKZfNlKi7
3d8gaOxw3IjGmaKWGwHZxEip3A2OQXdDttzg0bhlVKNYgvrtRXNjEUtPraF+y8N5tVF0yqw4Gs+S
0iOUs0YHaGxlDNZ4NogbQpdY56jQB9n3DYLGA5gpvcKWe6tq9GyCFY7s8UzNxz4tkNxU0djcm7tx
5RIj0rhdPmg8bNw4OKslmaOxtfZ35rsnjEjR2CKNw34710r0zSrPT5ZDveUHRuNhow63mNfpt1c7
K4PG2p2o3Uv/YTUo5DrKzc5pofHIN2tQPs9dIx2cNkZj9/m8qPKp++qoO+TNWm12IeLm/8T1nn3v
hkRjh1nXzf9FmRkd9u9SGmjssw+cePN/6XJ2g2OHPdUT+tFHjwjQ2HMGE6H99qKeAs7+o/H4fJ6y
Rm+FA5AH982yikKvBI2rU8GZfYKt0RftKaCxw5HS4IDS9Ju05f1DaOxz3iLxtLEhDBobmhFRznEZ
2BmOY4rbmeDofvu+e3HcUtUEjUPzZziGzNPGoeuNeqrxNPJIq9lvr7AXZ683iEawrjqVlfepnqo4
OOtG5/OUXRZo7IqZzorlpCWAkPn2UfSNKIaOTDLRWLx9PJxRLFq1+75BCi39DwXsEMuZun0w7G95
EhiNS2ks2lxKNJHd7ZMKKRcdhlUojR1/BTSurssSeSar/ZUomXJrpGhE44q6RGPlGkQjGuXGfmg0
bjygLiusQ1Q4Y9H4emPRcv5AqvFN/2hsC37loA1oBEKgUQiBRiHQKIRAoxBobP2XF6JuoHH8l6dM
uR1lNFKmjEY0UqaMRq2EMhrRSJkyGrUSymhMp/Hdf969fP3y9rPbp79/evPbmyefPHn+6fMXn7/4
6t9fXan89dfv/v73l2/f3r558/Svf715/frJl18+f/fuxddff9XsMycqlyvnEsponIxXf3v17A/P
7hrH489do/n4i483K//zn6/evHl2V4WPP3dV+49/fNzgMycqlyvnQspoHI+7F/No+3j4ufs3G5Tv
Xp+jtfjwc/dvmnrmROVy5VxOGY3jb+uLTeT+M/XmnlK+e6derMj7z9T7tf4zJyqXK+dyymi8GR3D
THWcRrtSb//1dqHy3UjjYffmd7+7+clPbr73vfefn//85o9//LDD89//vj38mROVy5VzOeV9aCx9
/++U/uhjj34z8wuOfv/y9cuFTWSmHzWqfDfof1hbP/rR+wf7zW9ufv3r93/48Y8X9XYqP3Oicrly
Lqe8A40VbvV7/OeZHzrzUhh9pNEvbz+7HWkN9zHWSp5/+nyh8tu3t6Ndmj//+b32d7/74fdffvn8
8GdOVC5XzuWUr6VxJjVN3cz9OFMtv8N7nsaLl68tp/F+kn15K3nyyZOFyvdT4R98/vSnm5/+9L32
r3714V+9fv3k8GdOVC5XzuWU96dxNE1dpGihj9fF3LgXjePt42E8aigLlUdfqz/72XvJX/5yfCbg
8GdOVC5XzuWUy9K4KqdtE1xI49pxY+V39ne+8174L38ZqUi5sbVyLqd8AI2PD1xWoLH9cePUx7ix
tXIup1x83Djz5aq5n+VzM7vQWG2u7/5zH8tXkM2pHljO5ZQrzale2VOdX8aYp3HbnGq1dbD5urTe
2GA5l1OutN74eBFi+brI1G0iRdcbB3tx8pXtxckL+1Q7VrZPtR8a79/c4/N+33ScPnrz0Wblb04A
PJ0+AfBRg8+cqFyunAspo3Eups7djY5hVilPnY4bHWk08syJyuXKuYQyGilTbkUZjZQpoxGNlCmj
USuhjEY0UqaMRq2EMhrbp1EIHlVyI2XKaNRKKKMRjZQpo1EroYxGNFKmjEathDIae6Mxy+HoPnhU
5dYgGicjzuFo4FEVXoNonHhbB54cd/Y/vQbROP7mi7tVxb046TWIxk4cjtwZl16D19K4cOvd9cBU
9qhKdDhyn2p6De5AY+kZ4UM8qhIdjtw1nl6DO9M4LLs6dSrRDde54uzoUZXocMSHI70GC9K43I5q
9G830Ljk91z4ZaLDEY+q9Bo8gMZVaC3pc5bwqEp0OJIb02vwLDTuNW5s2eHIuDG9BmNorOxRlehw
ZE41vQYLzqluoHHqMep7VCU6HFlvTK/BsuuNy+2oZuZUj/KoshcnXdlenD1XFw//ifappivbp3pV
gm2N/ziHo4FHVXgN2qc6F1kOR9+Ox3hUhdYgGilTbkUZjZQpoxGNlCmjUSuhjEY0UqaMRq2EMhrb
p1EIHlVyI2XKaNRKKKMRjZQpo1EroYxGNFKmjEathDIae6Mx0TuJR1WdcuZRVZXGRO8kHlV1yplH
VVUaE8+kO/tfp5x5VFWlMfG+Fvfi1ClnHlVVaUz0TnJnXJ1ybtej6ppGv/wn7uVRtfwGx0TvJPep
1inndj2qKtB4pUfVsNhp52Ekeie5a7xOObfrUbULjQtv/h82eVRd/L268U7iw1GnnNv1qGqKxqn/
3XC7caJ3Eo+qOuXcrkfVKhqnjngVdcXZdvN/oneS3FinnNv1qKqZG2t6VCV6Jxk31inndj2qqtFY
2aMq0TvJnGqdcm7Xo2pfGtvxqEr0TrLeWKec2/Wo2muFo0GPKntx0pXtxckL+1Q7VrZPtR8ah0zv
JB5VdcqZR1VtGodM7yQeVXXKmUdVbRopU66pjEbKlNGIRsqU0aiVUEYjGilTRqNWQhmN7dMoBI8q
uZEyZTRqJZTRiEbKlNGolVBGIxopU0ajVkIZjb3RmOVwdB88qnJrEI2TEedwNPCoCq9BNE68rQNP
jjv7n16DaBx/88XdquJenPQaRGMnDkfujEuvwRU0XmMydT0wu3hULacx0eHIfarpNRhA45UeVdvu
U010OHLXeHoN7kPjPBuP/3Yq0Q3NeFQlOhzx4UivwYI0Tn05esX4VGZby//U/67tqSY6HPGoSq/B
dTRuNpnawO3CLuuwzDFubU810eFIbkyvwUo91WNp3HHc2LLDkXFjeg0e0FPdRuNmj6ptNCY6HJlT
Ta/BnWmcGhYupLEdj6pEhyPrjek1uNsKx+ik6OMvL65MtONRZS9OurK9OHuuLh7+E+1TTVe2T3UL
Dxcv0jqK/ziHo4FHVXgN2qc6F1kOR9+Ox3hUhdYgGilTbkUZjZQpoxGNlCmjUSuhjEY0UqaMRq2E
Mhrbp1EIHlVyI2XKaNRKKKMRjZQpo1EroYxGNFKmjEathDIae6Mx0TuJR1WdcuZRVZXGRO8kHlV1
yplHVVUaE8+kO/tfp5x5VFWlMfG+Fvfi1ClnHlVVaUz0TnJnXJ1y5lG13aPq4ubAbryT3Kdap5x5
VH345+UeVRcfuBvvJHeN1ylnHlWLfuK8wqrvE72T+HDUKWceVUv5X5UA5/59oHcSj6o65cyj6kIG
3p3GRO8kubFOOfOoqk1joneScWOdcuZRtd2javlY9JC5Ph5VPKpK0digR9U2GhO9k6w31ilnHlXX
elStpXGwFydf2V6cPVcXD/+J9qmmK9unuoWHZj2qEr2TeFTVKWceVQdk40TvJB5VdcqZR1VM35gy
ZTRqJZTRiEbKlNGoLimjEY2UKaNRXVJGY5c0CsGjSm6kTBmNWgllNKKRMmU0aiWU0YhGypTRqJVQ
RmNvNPKoSlfmUdUJjTyq0pV5VHVCo7P/6crO/ndCo3tx0pXdi9MJjTyq0pU796javcUv/4nXeFRt
+55HVbpy5x5VR80U7+JRNfML8qjqUrlzj6pyuXHhzf/DFR5Va2nkUZWu3LlHVfs0TilscJLjUZWu
3LlH1eE0bnbF2UAjj6ouc2M/HlWhNI7+lAbHMzyqeFTF0LjZo+rigWseVWeYU+3No6oCjYU8qjZ8
z6Oqs/XG3jyqrqTxcY6q5lG17Xt7cdKV7cXJC/tUO1a2T7UfGgceVfnKPKr6oXHgUZWvzKOqHxop
U66pjEbKlNGIRsqU0aiVUEYjGilTRqNWQhmN7dMoBI8quZEyZTRqJZTRiEbKlNGolVBGIxopU0aj
VkIZjb3R+J93716/fPnZ7e3vnz797c3NJ0+efPr8+ecvXvz7Kx5VPKp4VFWk8W+vXv3h2bPRE7B3
cH7xMY8qHlU8qqrQeJcAL14QcfdvNig7+19H2dn/Tmi8y4oLrzKbypDuxTlW2b04ndB4N1ac6qCO
dln/9ZZHFY+qEI+qKyeprvSomt8ZOPr965cv11zzOd5f5VF1oDKPqiI0XulRdfHq5NEvP7u9XUXj
p895VPGoCvGoWs5DIY+qtTTeL2aMfn5xc/P9bz4/uLn54f+//OQJjyoeVSEeVXVoXPJ7LvxyVWK8
/yxU5lFVR5lHVVkaN3tUDev9G2dy4+jnytzIo4pH1YlobH/cyKOKR1UMjZs9qrbRWG1OlUcVj6pG
aSzhUbVtTrXaeiOPKh5VR9I4ejtIUY+qDeuNg704+cr24uSFfaodK9un2g+N9xlyan717vs3H/Go
4lHFo6oWjcP0+cbRseIqZR5VdZR5VPVDI2XKNZXRSJkyGtFImTIatRLKaEQjZcpo1Eooo7F9GoXg
USU3UqaMRq2EMhrRSJkyGrUSymhEI2XKaNRKKKOxNxqzHI7ug0dVbg2icTLiHI4GHlXhNYjGibd1
4MlxZ//TaxCN42++uFtV3IuTXoNo7MThyJ1x6TVYkMYdBa/xqLq4ObAbhyP3qabXYACNV3pUXXyk
bhyO3DWeXoO1aZyn6OIzXONRter7RIcjPhzpNdgEjRU8qtYmzESHIx5V6TWYROOVHlWrnjPR4Uhu
TK9BNPbjcGTcmF6DMTRe41G1sPc7M28W4XBkTjW9Bg+j8QNLnLWZrTSNiQ5H1hvTa7AsjcvtqObX
A6/3qNqwEmMvTrqyvTh5YZ9qx8r2qfZD4xDocDTwqAqvQTTORZbD0bfjMR5VoTWIRsqUW1FGI2XK
aEQjZcpo1EoooxGNlCmjUSuhjMb2aRSCR5XcSJkyGrUSymhEI2XKaNRKKKMRjZQpo1EroYzG3mj8
z7t3r1++/Oz29vdPn/725uaTJ08+ff788xcv/v0VjyoeVTyqKtL4t1ev/vDs2egJ2Ds4v/iYRxWP
Kh5VVWi8S4AXL4i4+zcblJ39r6Ps7H8nNN5lxYVXmU1lSPfiHKvsXpxOaLwbK051UEe7rP96y6OK
R1XDHlUXf/zyn3iNR9WSX/7xl69fvlxzzed4f5VH1YHKPKouEzX1vwsx3uZRtcG46rPb21U0fvqc
RxWPqoY9qlbRWM6jat64auqv7hczRj+/uLn5/jefH9zc/PD/X37yhEcVj6qGPapGf/zj/w5NelSt
Soz3n4XKPKrqKPOo2kjjBmxK0ziTG0c/V+ZGHlU8qhqiceEpzGo01h838qjiURXTU73Go6rlOVUe
VTyqjlzhmP9DCY+qDTRWW2/kUcWjqi0ahwnjqsed2G0eVRtoHOzFyVe2Fycv7FPtWNk+1X5ovM+Q
U/Ord9+/+YhHFY8qHlW1aBymzzeOjhVXKfOoqqPMo6ofGilTrqmMRsqU0YhGypTRqJVQRiMaKVNG
o1ZCGY3t0ygEjyq5kTJlNGollNGIRsqU0aiVUEYjGilTRqNWQhmNvdGY5XB0HzyqcmsQjZMR53A0
8KgKr0E0TrytA0+OO/ufXoNoHH/zxd2q4l6c9BpEYycOR+6MS6/BI2mccp5a/i8X3hk3vzOwG4cj
96mm1+BhNG7w3hg2eVRd/EHdOBy5azy9Bo+hcSahXeOKs82OqhuHIz4c6TXYFY1Lfs+FXyY6HPGo
Sq/BJBqvdMVZNW5MdDiSG9Nr8Cw07jVubNnhyLgxvQYPpvGx/UYhj6q1NCY6HJlTTa/B5uZUd/eo
2janmuhwZL0xvQZbWW+cyY3Xe1RtWG8c7MXJV7YXJy/sU+1Y2T7VfmgcAh2OBh5V4TWIxrnIcjj6
djzGoyq0BtFImXIrymikTBmNaKRMGY1aCWU0opEyZTRqJZTR2D6NQvCokhspU0ajVkIZjWikTBmN
WgllNKKRMmU0aiWU0dgbjTyq0pV5VHVCI4+qdGUeVZ3Q6Ox/urKz/53Q6F6cdGX34nRCI4+qdGUe
VasxGL0JbuZfXvxy4FHlPtXYGjyMxm1XEvOomlF213h6DTZHI48qPhw8qg6mceGcMo+quV+ER1V4
DWaMGy/2Tpcgx6NKbuRRtS5V8qgybuRR1fq4kUeVOVUeVU3QyKPKeiOPqibGjTyqlivbi5Neg4O9
OFN/ZZ9qurJ9qv3QOPCoylfmUdUPjQOPqnxlHlX90EiZck1lNFKmjEY0UqaMRq2EMhrRSJkyGrUS
ymhsn0YheFTJjZQpo1EroYxGNFKmjEathDIa0UiZMhq1Espo7I1GHlXpyjyqOqGRR1W6Mo+qTmh0
9j9d2dn/Tmh0L066sntxOqGRR1W68ik8qka325Um+UqPqg3f86hKVz6dR9VCK5sdc9cGj6r57wce
VZ0qn8uj6jEPS9LX/L8cinlU7eLDwaOKR9XQpkfVVEa6CMzMv7z4GNs8quY551HVpfKJPKo2366/
qtu5pMtaiEYeVV3mxg49qpa7Yjw+W1mfxrV+O/NjAx5VPKra8qhaSOOVX27OxlNj15kJnovzZjyq
eFRVUN6ywrF22nN5blwOzAbHuFXf86jqbL2xQ4+qqes9Lq43LF+ZKOFRte17e3HSle3F2XN18fCf
aJ9qurJ9qlt4uHiR1lH886hKV+ZRlRQ8qrpX5lHVD42UKddURiNlymhEI2XKaNRKKKMRjZQpo1Er
oYzG9mkUgkeV3EiZMhq1EspoRCNlymjUSiijEY2UKaNRK6GMxt5o5FGVrsyjqhMaeVSlK/Oo6oRG
Z//TlZ3974RG9+KkK7sXpxMaeVSlK5/Co2pVK1+4MW+51MUvh9lb55bTyKMqXfl0HlV1Zoqv9Kha
7krwMHhUpSufy6NqM4pTxlVLuN3sUbWWRh5V6crn8qi6MrkN6304hq0eVRto5FGVrnwij6prEuNm
Gjd7VA07+TfyqOJRNbTmUXXNcPEoGvcaN/Ko4lHVlkfVITRu9qjaRiOPqs7mVPv0qLpyHrW+R9W2
OVUeVZ2tN3boUXXNYuMHyI1OtA5lPKo2rDcO9uLkK9uLkxf2qXasbJ9qPzQOPKrylXlU9UPjwKMq
X5lHVT80UqZcUxmNlCmjEY2UKaNRK6GMRjRSpoxGrYQyGtunUQgeVUIINAqBRiEEGoVAoxACjUKg
UQiBRiG6oVEI0UL8D4NMUh6BnNkXAAAAAElFTkSuQmCC
</FILE>
</FIGURE>
<FIGURE FILENAME="Risk of bias summary.png" FILE_TYPE="PNG" ID="FIG-04" MODIFIED="2018-01-05 21:02:41 +0800" MODIFIED_BY="[Empty name]" NO="4" SHORT_VERSION_FIGURE="YES" TYPE="QUALITY_TABLE_PLOT">
<CAPTION>
<P>Risk of bias summary: review authors' judgements about each risk of bias item for each included study.</P>
</CAPTION>
<FILE>iVBORw0KGgoAAAANSUhEUgAAAS8AAALbCAIAAAAkV5EdAAAfhklEQVR42u3dvY4dSRnG8ZGQEAIH
RvIVcA2O0IgIImJuB4cOVmJD3wXiEhAL4bIRGWKxV6yDDQxkfKya8Y5YjTzdfbr7dFXXU/17dbTy
HlvP9FTVv9/6fm5uhBDtxCCEODrQKAQahRBoFAKNQgg0CoFGIQQahUCjEAKNQqBRNFyv9lqhURxe
o0u+FGgUZatz898KNAoh0HiOJKl+0ShaQVEfFY0CjQKNAo1oFA3WKxTRKIRAoxBoFI3Wq81xaBSH
V+rDP6hfNIpWaAQkGgUaBRqFnXFoFEKgUQg0iiY7qKxW0CiEQKMQaBSt16tuKhpFC6PH+W8EGgUa
BRpPDKT6RaM4frho6IhGIQQahUCjEAKNQqBRCIFGsaJe3cSBRnF4pU79QaBRoFGgEY1oRKNoZNyo
ftEohECjEGgUbQ4dDRrRKFpBEZBoFGgUaBQP69WcKhqFEGgUAo2i7Z6qKkajOKxSFQIaRf80Srlo
FMcDOdpUtB80inWDxuureF5BE0KjEGgU+sD6qGgUmzuru6Ooj4pGsZqZHesXjWgUrTCDRjSKhph5
2GC0HDSKdUCqXzQKIdAoKrQYm+PQKI5lptxsrUBj54PGosPR0j8LjeJynkEjGtF4WOks+fKcQGo5
aGyiQTdeaOZa0Cg6T4wCja007jOPG7+dRJV10dgEikGZR52iEY2NDhpVMRrR2G+LATkaDywj3dSB
wwcaRTtAohGNoqFxI2dINLbVuBWCoSMaj+zyObUg0NgWjUPORI70hUY0NvTMBnho7BnI0BUOVYxG
gUaBRvVabNxoThWNh2WYrDn90s+mqaBRrH6DoBGNork+atG9OAKN/YzB4jKYvThobKtln/mKKoFG
NAISjeJRy07cFrf7uFE3FY1NtOmTF5d9BWgUaESjyE/sQxmncTSiUaxjppy3sU47GsXxNAo0CjSi
UWSeWtj9gd38j8aG8owQaERj06WhfNAIyAN6qvZCoLG5QeOZb6nSVNAo9CfRKLoAcvd7cUCOxn7G
YIf0rnd5eFkXjXp9pygNk0No7IrG+WcrMbm6Yytc8iUa0ZiUDeJadoU3CBqNG49kRq8PjaL/bFDo
5OQQ6HeCRtHEe2T30yHOnaDxcvuoc1Nw3E2taESjPINGNGKmwLiOa/Ko8mlRROOKZldiWnV3Gp20
QOO5cuOZs4GdSWgU/fcUBj6taFybEFLKqtp9qrsrl7agRGNXPdX2s4HZWjSisZVsUOd246BnRmO3
Q6b221/oqqCdcWjss28W9wYRaGwIyJPvjBNoPHKkpN/+wbDZCgca+8wGWjYa0dhENlChaERjc89c
NNmW3ouDRtFJK6mwaWbgmoxGnG/LY40zg0Y0tpW+zuzwMbjFHI0HjpRCswH3KzT2nx5LnKO3woFG
0VzWLa2pCaGxNjxD7An9HcthyZcCjWVbdvqVGc2OGxPHumhE41U94TNnm5R8jsY+c2Mfw+mzjXXR
2GffLPetp6UpiE6yQe4bpPRNmY33UdHYbfsL3b9Wbio4ZayBxsPerFk0VlgjdYMeGo+sy9LZoEJu
PHkNorGTunRWsHIrb/+Forb6ebNWbTHeIGj0Zm3k3RTUu0ajODgbmHmqk8/R2EQeKLFTJOtG8BQa
g/x20Li0jzr/5UloTJx5MqeqP9ltbszt46BRHDZuhGLpUTQaRStvkL04d/M/Gk+RCs7c60OjaCUb
xO3ALrS3NivrorH/4WjjO7Dd4IjGq5pLs9mgfmm037tGozGYbND/GwSNHc6IFG1/7aed+v55xo2A
POCBC+2My8rnaDQjsrqhROwFy+0pRLxb0djhOzuRxhLiceNzNPbZg6pwViuoDxLWEcPGUS07/RZ9
jQeN5gBaKQ3ljEY0HpN1rb6isf/R3VD4eH7i2X89VXFAnonYgT2TxxKfmUeVqETjkLPCVqenOloa
PKpEpdwYNxKrPz+Exjxa3Ag+8xIJdb9Co5DPV6f0om89NAa3v5RhWG7vuvHEhcY+ZxdyV9iq0ThY
/Rc1ZxeiW0yJbmpiHxiNosOsOwR6h6CxiSa+u/LujSZovVHvBo3Hzy4k7sUpkcFKuw8FAYnGDuct
4s4xl3YfMm5EY0PzFolzLecdE6Gu/uxCYvuzDoFG0VyLiUDRzf/dJsbIt6z7MuRGQB7bB1ah86Uh
N4a/rkIcZiq0tqxbzN3gKA6mcQh0jBsqug/pqYqquTE3n1e4JQiNPXRWhwL717KWCnJXX9Eog/U/
kD5zTwGNPdBYZ2emMxypbzrUVX5nl96ZWWgMJtDYZ99siN1NWiKDhXoEoVEcOQYr0W8vuipo9V/0
OQbrw6cVjf30VN0ZN0TNMKOxw/YnHifboqNo40ahB9VE1rXCISoBybGwjz4wGo8fNJ5wN/MUNu74
QKPolpmiz9z+exCNbSXexpkxp4rGVpgZQg4WoHGmqPVUzS50QuNQYIWjwl6clDkzNDYxUipUr0Hp
a+BWgMZjc6MVjsTRHRqbGDeme2sXeokEPbNxozjsxVF6ttb5MjR2CM9w+tna0JE/GpvINlq2Z0bj
wcOwErfjZHlrJ95eY2dchyjuO2QKvWtcoLFDGivMW4jB7cZ9Dx0j6jixToveIo1G0cTrI6KK7bJA
Y3PY6E86bYxGncmD+5Ohd7qjEY2HZd24E/pF73RHIyBXM3POXWalOUdjV32zwdl/gcbWWnbWjEg1
VxKzOKIHGofA/WsaIRqPzzNKWFGg8fi+WejZ/wr70dEovEGO713XvKUKjeKYXl+ir1sh8ZZng9G4
sS5LvK1T7pjJorHoKRw0dpJnst4gueNGNKKxoUHjjuSUvgC2pn8jGs2IVMoziaM7gcbjW3aWf6jW
gsb+aRz2O0NU2dNCHwSNRw7DmqXR+Dw6maPxyLpMvA0RjWg0TNr+2Fn385d4bLdUAfIUeab9caNb
qnoeNLbvnRRKo0Dj8Rks6EwwGtGIxnY7Cy2PdUuv96DxyPY3uPEpcKwrN8pgx+SZuGxgrItGGayh
/mTRd1PQUWM09kmjPBPa40Vjb/MWoeeY7cVB41ky2Mn7k/biCNmgiWc2buy2mxp0hijrDSLQ2Gfa
KXQHR+kRqZv/0XiKfmDc7x5x7gSNXbVI2aBCOVv973ncGJFnOuhPolH00Ourdv9VRDcBjeJIIGvu
H+JtjMYje6pFZynRqLEp0KUNLu7W09K3Wpwwg6Gxoc6k4oorZz1VrUQ2aKKczeL0PHQ8OedxpYFG
0Wf7y32DRAw00IjGzkfRQTcAoHFFdQ45+ycLZQNzWmhsIoNl3cRRLhuYeUIjGkWLvRs09kNj4r4C
NYjGhjp+xmBZGQyN4hgac/ejlmMGjeKYrFtuaFTtcFaQRxAaDx545E6otqw8mC1DY6+tJLS/GnrH
wo5vajR6Z59xiN5m20BjnzTaNT7fwUZjdm8+C8VyLXt35TgnKTR2PWrnXRPb/9/3TY3G3gYzgzMc
6W9nBdETjYnjxiFnNykaAXmWooieLTNu7GfQyOFjKLwXZyi5A9a4Me/9JyrTGKSseelMNvrWOyHn
aDySRim3gz7ww6rUU00FsvLuk/Y3jnvrofGwcWPp2xBnkkNTyrl7cdDYT0+1/hp9idPMKZfNlKi7
3d8gaOxw3IjGmaKWGwHZxEip3A2OQXdDttzg0bhlVKNYgvrtRXNjEUtPraF+y8N5tVF0yqw4Gs+S
0iOUs0YHaGxlDNZ4NogbQpdY56jQB9n3DYLGA5gpvcKWe6tq9GyCFY7s8UzNxz4tkNxU0djcm7tx
5RIj0rhdPmg8bNw4OKslmaOxtfZ35rsnjEjR2CKNw34710r0zSrPT5ZDveUHRuNhow63mNfpt1c7
K4PG2p2o3Uv/YTUo5DrKzc5pofHIN2tQPs9dIx2cNkZj9/m8qPKp++qoO+TNWm12IeLm/8T1nn3v
hkRjh1nXzf9FmRkd9u9SGmjssw+cePN/6XJ2g2OHPdUT+tFHjwjQ2HMGE6H99qKeAs7+o/H4fJ6y
Rm+FA5AH982yikKvBI2rU8GZfYKt0RftKaCxw5HS4IDS9Ju05f1DaOxz3iLxtLEhDBobmhFRznEZ
2BmOY4rbmeDofvu+e3HcUtUEjUPzZziGzNPGoeuNeqrxNPJIq9lvr7AXZ683iEawrjqVlfepnqo4
OOtG5/OUXRZo7IqZzorlpCWAkPn2UfSNKIaOTDLRWLx9PJxRLFq1+75BCi39DwXsEMuZun0w7G95
EhiNS2ks2lxKNJHd7ZMKKRcdhlUojR1/BTSurssSeSar/ZUomXJrpGhE44q6RGPlGkQjGuXGfmg0
bjygLiusQ1Q4Y9H4emPRcv5AqvFN/2hsC37loA1oBEKgUQiBRiHQKIRAoxBobP2XF6JuoHH8l6dM
uR1lNFKmjEY0UqaMRq2EMhrRSJkyGrUSymhMp/Hdf969fP3y9rPbp79/evPbmyefPHn+6fMXn7/4
6t9fXan89dfv/v73l2/f3r558/Svf715/frJl18+f/fuxddff9XsMycqlyvnEsponIxXf3v17A/P
7hrH489do/n4i483K//zn6/evHl2V4WPP3dV+49/fNzgMycqlyvnQspoHI+7F/No+3j4ufs3G5Tv
Xp+jtfjwc/dvmnrmROVy5VxOGY3jb+uLTeT+M/XmnlK+e6derMj7z9T7tf4zJyqXK+dyymi8GR3D
THWcRrtSb//1dqHy3UjjYffmd7+7+clPbr73vfefn//85o9//LDD89//vj38mROVy5VzOeV9aCx9
/++U/uhjj34z8wuOfv/y9cuFTWSmHzWqfDfof1hbP/rR+wf7zW9ufv3r93/48Y8X9XYqP3Oicrly
Lqe8A40VbvV7/OeZHzrzUhh9pNEvbz+7HWkN9zHWSp5/+nyh8tu3t6Ndmj//+b32d7/74fdffvn8
8GdOVC5XzuWUr6VxJjVN3cz9OFMtv8N7nsaLl68tp/F+kn15K3nyyZOFyvdT4R98/vSnm5/+9L32
r3714V+9fv3k8GdOVC5XzuWU96dxNE1dpGihj9fF3LgXjePt42E8aigLlUdfqz/72XvJX/5yfCbg
8GdOVC5XzuWUy9K4KqdtE1xI49pxY+V39ne+8174L38ZqUi5sbVyLqd8AI2PD1xWoLH9cePUx7ix
tXIup1x83Djz5aq5n+VzM7vQWG2u7/5zH8tXkM2pHljO5ZQrzale2VOdX8aYp3HbnGq1dbD5urTe
2GA5l1OutN74eBFi+brI1G0iRdcbB3tx8pXtxckL+1Q7VrZPtR8a79/c4/N+33ScPnrz0Wblb04A
PJ0+AfBRg8+cqFyunAspo3Eups7djY5hVilPnY4bHWk08syJyuXKuYQyGilTbkUZjZQpoxGNlCmj
USuhjEY0UqaMRq2EMhrbp1EIHlVyI2XKaNRKKKMRjZQpo1EroYxGNFKmjEathDIae6Mxy+HoPnhU
5dYgGicjzuFo4FEVXoNonHhbB54cd/Y/vQbROP7mi7tVxb046TWIxk4cjtwZl16D19K4cOvd9cBU
9qhKdDhyn2p6De5AY+kZ4UM8qhIdjtw1nl6DO9M4LLs6dSrRDde54uzoUZXocMSHI70GC9K43I5q
9G830Ljk91z4ZaLDEY+q9Bo8gMZVaC3pc5bwqEp0OJIb02vwLDTuNW5s2eHIuDG9BmNorOxRlehw
ZE41vQYLzqluoHHqMep7VCU6HFlvTK/BsuuNy+2oZuZUj/KoshcnXdlenD1XFw//ifappivbp3pV
gm2N/ziHo4FHVXgN2qc6F1kOR9+Ox3hUhdYgGilTbkUZjZQpoxGNlCmjUSuhjEY0UqaMRq2EMhrb
p1EIHlVyI2XKaNRKKKMRjZQpo1EroYxGNFKmjEathDIae6Mx0TuJR1WdcuZRVZXGRO8kHlV1yplH
VVUaE8+kO/tfp5x5VFWlMfG+Fvfi1ClnHlVVaUz0TnJnXJ1ybtej6ppGv/wn7uVRtfwGx0TvJPep
1inndj2qKtB4pUfVsNhp52Ekeie5a7xOObfrUbULjQtv/h82eVRd/L268U7iw1GnnNv1qGqKxqn/
3XC7caJ3Eo+qOuXcrkfVKhqnjngVdcXZdvN/oneS3FinnNv1qKqZG2t6VCV6Jxk31inndj2qqtFY
2aMq0TvJnGqdcm7Xo2pfGtvxqEr0TrLeWKec2/Wo2muFo0GPKntx0pXtxckL+1Q7VrZPtR8ah0zv
JB5VdcqZR1VtGodM7yQeVXXKmUdVbRopU66pjEbKlNGIRsqU0aiVUEYjGilTRqNWQhmN7dMoBI8q
uZEyZTRqJZTRiEbKlNGolVBGIxopU0ajVkIZjb3RmOVwdB88qnJrEI2TEedwNPCoCq9BNE68rQNP
jjv7n16DaBx/88XdquJenPQaRGMnDkfujEuvwRU0XmMydT0wu3hULacx0eHIfarpNRhA45UeVdvu
U010OHLXeHoN7kPjPBuP/3Yq0Q3NeFQlOhzx4UivwYI0Tn05esX4VGZby//U/67tqSY6HPGoSq/B
dTRuNpnawO3CLuuwzDFubU810eFIbkyvwUo91WNp3HHc2LLDkXFjeg0e0FPdRuNmj6ptNCY6HJlT
Ta/BnWmcGhYupLEdj6pEhyPrjek1uNsKx+ik6OMvL65MtONRZS9OurK9OHuuLh7+E+1TTVe2T3UL
Dxcv0jqK/ziHo4FHVXgN2qc6F1kOR9+Ox3hUhdYgGilTbkUZjZQpoxGNlCmjUSuhjEY0UqaMRq2E
Mhrbp1EIHlVyI2XKaNRKKKMRjZQpo1EroYxGNFKmjEathDIae6Mx0TuJR1WdcuZRVZXGRO8kHlV1
yplHVVUaE8+kO/tfp5x5VFWlMfG+Fvfi1ClnHlVVaUz0TnJnXJ1y5lG13aPq4ubAbryT3Kdap5x5
VH345+UeVRcfuBvvJHeN1ylnHlWLfuK8wqrvE72T+HDUKWceVUv5X5UA5/59oHcSj6o65cyj6kIG
3p3GRO8kubFOOfOoqk1joneScWOdcuZRtd2javlY9JC5Ph5VPKpK0digR9U2GhO9k6w31ilnHlXX
elStpXGwFydf2V6cPVcXD/+J9qmmK9unuoWHZj2qEr2TeFTVKWceVQdk40TvJB5VdcqZR1VM35gy
ZTRqJZTRiEbKlNGoLimjEY2UKaNRXVJGY5c0CsGjSm6kTBmNWgllNKKRMmU0aiWU0YhGypTRqJVQ
RmNvNPKoSlfmUdUJjTyq0pV5VHVCo7P/6crO/ndCo3tx0pXdi9MJjTyq0pU796javcUv/4nXeFRt
+55HVbpy5x5VR80U7+JRNfML8qjqUrlzj6pyuXHhzf/DFR5Va2nkUZWu3LlHVfs0TilscJLjUZWu
3LlH1eE0bnbF2UAjj6ouc2M/HlWhNI7+lAbHMzyqeFTF0LjZo+rigWseVWeYU+3No6oCjYU8qjZ8
z6Oqs/XG3jyqrqTxcY6q5lG17Xt7cdKV7cXJC/tUO1a2T7UfGgceVfnKPKr6oXHgUZWvzKOqHxop
U66pjEbKlNGIRsqU0aiVUEYjGilTRqNWQhmN7dMoBI8quZEyZTRqJZTRiEbKlNGolVBGIxopU0aj
VkIZjb3R+J93716/fPnZ7e3vnz797c3NJ0+efPr8+ecvXvz7Kx5VPKp4VFWk8W+vXv3h2bPRE7B3
cH7xMY8qHlU8qqrQeJcAL14QcfdvNig7+19H2dn/Tmi8y4oLrzKbypDuxTlW2b04ndB4N1ac6qCO
dln/9ZZHFY+qEI+qKyeprvSomt8ZOPr965cv11zzOd5f5VF1oDKPqiI0XulRdfHq5NEvP7u9XUXj
p895VPGoCvGoWs5DIY+qtTTeL2aMfn5xc/P9bz4/uLn54f+//OQJjyoeVSEeVXVoXPJ7LvxyVWK8
/yxU5lFVR5lHVVkaN3tUDev9G2dy4+jnytzIo4pH1YlobH/cyKOKR1UMjZs9qrbRWG1OlUcVj6pG
aSzhUbVtTrXaeiOPKh5VR9I4ejtIUY+qDeuNg704+cr24uSFfaodK9un2g+N9xlyan717vs3H/Go
4lHFo6oWjcP0+cbRseIqZR5VdZR5VPVDI2XKNZXRSJkyGtFImTIatRLKaEQjZcpo1Eooo7F9GoXg
USU3UqaMRq2EMhrRSJkyGrUSymhEI2XKaNRKKKOxNxqzHI7ug0dVbg2icTLiHI4GHlXhNYjGibd1
4MlxZ//TaxCN42++uFtV3IuTXoNo7MThyJ1x6TVYkMYdBa/xqLq4ObAbhyP3qabXYACNV3pUXXyk
bhyO3DWeXoO1aZyn6OIzXONRter7RIcjPhzpNdgEjRU8qtYmzESHIx5V6TWYROOVHlWrnjPR4Uhu
TK9BNPbjcGTcmF6DMTRe41G1sPc7M28W4XBkTjW9Bg+j8QNLnLWZrTSNiQ5H1hvTa7AsjcvtqObX
A6/3qNqwEmMvTrqyvTh5YZ9qx8r2qfZD4xDocDTwqAqvQTTORZbD0bfjMR5VoTWIRsqUW1FGI2XK
aEQjZcpo1EoooxGNlCmjUSuhjMb2aRSCR5XcSJkyGrUSymhEI2XKaNRKKKMRjZQpo1EroYzG3mj8
z7t3r1++/Oz29vdPn/725uaTJ08+ff788xcv/v0VjyoeVTyqKtL4t1ev/vDs2egJ2Ds4v/iYRxWP
Kh5VVWi8S4AXL4i4+zcblJ39r6Ps7H8nNN5lxYVXmU1lSPfiHKvsXpxOaLwbK051UEe7rP96y6OK
R1XDHlUXf/zyn3iNR9WSX/7xl69fvlxzzed4f5VH1YHKPKouEzX1vwsx3uZRtcG46rPb21U0fvqc
RxWPqoY9qlbRWM6jat64auqv7hczRj+/uLn5/jefH9zc/PD/X37yhEcVj6qGPapGf/zj/w5NelSt
Soz3n4XKPKrqKPOo2kjjBmxK0ziTG0c/V+ZGHlU8qhqiceEpzGo01h838qjiURXTU73Go6rlOVUe
VTyqjlzhmP9DCY+qDTRWW2/kUcWjqi0ahwnjqsed2G0eVRtoHOzFyVe2Fycv7FPtWNk+1X5ovM+Q
U/Ord9+/+YhHFY8qHlW1aBymzzeOjhVXKfOoqqPMo6ofGilTrqmMRsqU0YhGypTRqJVQRiMaKVNG
o1ZCGY3t0ygEjyq5kTJlNGollNGIRsqU0aiVUEYjGilTRqNWQhmNvdGY5XB0HzyqcmsQjZMR53A0
8KgKr0E0TrytA0+OO/ufXoNoHH/zxd2q4l6c9BpEYycOR+6MS6/BI2mccp5a/i8X3hk3vzOwG4cj
96mm1+BhNG7w3hg2eVRd/EHdOBy5azy9Bo+hcSahXeOKs82OqhuHIz4c6TXYFY1Lfs+FXyY6HPGo
Sq/BJBqvdMVZNW5MdDiSG9Nr8Cw07jVubNnhyLgxvQYPpvGx/UYhj6q1NCY6HJlTTa/B5uZUd/eo
2janmuhwZL0xvQZbWW+cyY3Xe1RtWG8c7MXJV7YXJy/sU+1Y2T7VfmgcAh2OBh5V4TWIxrnIcjj6
djzGoyq0BtFImXIrymikTBmNaKRMGY1aCWU0opEyZTRqJZTR2D6NQvCokhspU0ajVkIZjWikTBmN
WgllNKKRMmU0aiWU0dgbjTyq0pV5VHVCI4+qdGUeVZ3Q6Ox/urKz/53Q6F6cdGX34nRCI4+qdGUe
VasxGL0JbuZfXvxy4FHlPtXYGjyMxm1XEvOomlF213h6DTZHI48qPhw8qg6mceGcMo+quV+ER1V4
DWaMGy/2Tpcgx6NKbuRRtS5V8qgybuRR1fq4kUeVOVUeVU3QyKPKeiOPqibGjTyqlivbi5Neg4O9
OFN/ZZ9qurJ9qv3QOPCoylfmUdUPjQOPqnxlHlX90EiZck1lNFKmjEY0UqaMRq2EMhrRSJkyGrUS
ymhsn0YheFTJjZQpo1EroYxGNFKmjEathDIa0UiZMhq1Espo7I1GHlXpyjyqOqGRR1W6Mo+qTmh0
9j9d2dn/Tmh0L066sntxOqGRR1W68ik8qka325Um+UqPqg3f86hKVz6dR9VCK5sdc9cGj6r57wce
VZ0qn8uj6jEPS9LX/L8cinlU7eLDwaOKR9XQpkfVVEa6CMzMv7z4GNs8quY551HVpfKJPKo2366/
qtu5pMtaiEYeVV3mxg49qpa7Yjw+W1mfxrV+O/NjAx5VPKra8qhaSOOVX27OxlNj15kJnovzZjyq
eFRVUN6ywrF22nN5blwOzAbHuFXf86jqbL2xQ4+qqes9Lq43LF+ZKOFRte17e3HSle3F2XN18fCf
aJ9qurJ9qlt4uHiR1lH886hKV+ZRlRQ8qrpX5lHVD42UKddURiNlymhEI2XKaNRKKKMRjZQpo1Er
oYzG9mkUgkeV3EiZMhq1EspoRCNlymjUSiijEY2UKaNRK6GMxt5o5FGVrsyjqhMaeVSlK/Oo6oRG
Z//TlZ3974RG9+KkK7sXpxMaeVSlK5/Co2pVK1+4MW+51MUvh9lb55bTyKMqXfl0HlV1Zoqv9Kha
7krwMHhUpSufy6NqM4pTxlVLuN3sUbWWRh5V6crn8qi6MrkN6304hq0eVRto5FGVrnwij6prEuNm
Gjd7VA07+TfyqOJRNbTmUXXNcPEoGvcaN/Ko4lHVlkfVITRu9qjaRiOPqs7mVPv0qLpyHrW+R9W2
OVUeVZ2tN3boUXXNYuMHyI1OtA5lPKo2rDcO9uLkK9uLkxf2qXasbJ9qPzQOPKrylXlU9UPjwKMq
X5lHVT80UqZcUxmNlCmjEY2UKaNRK6GMRjRSpoxGrYQyGtunUQgeVUIINAqBRiEEGoVAoxACjUKg
UQiBRiG6oVEI0UL8D4NMUh6BnNkXAAAAAElFTkSuQmCC
</FILE>
</FIGURE>
</FIGURES>
<FEEDBACK/>
<APPENDICES/>
<EXTENSIONS/>
</COCHRANE_REVIEW>
