# Supplementary material for: Berberine Combined with Triple Therapy versus Triple Therapy for Helicobacter pylori Eradication: A Meta-Analysis of Randomized Controlled Trials
Source: Evid Based Complement Alternat Med. 2018 Oct 4;2018:8716910. doi: 10.1155/2018/8716910 (PMC6207132; doi:10.1155/2018/8716910)
Supplement: Supplementary 3 — File S3: Trial sequential analysis of adverse effects incidence. [file 8716910.f3.tsa]

#METAANALYSIS BEGIN
identifier	berberine for Hp
outcomeType	1
trialType	1
effectModel	10
effectMeasure	3
zeroEventHandling	Constant
zeroEventValue	1.0
ignoreZeroEventsTrials	false
confidenceInterval	CI_950
confidenceIntervalAlphaSpendingBoundary	
group1	berberine combined with triple therapy
group2	triple therapy
comment	
#GRAPH BEGIN
id	Discrete Z-Curve
color	0	0	255
graphLineType	Full
graphLineWidth	2.5
graphIconType	Square Fill
graphIconSize	10
graphFont	java.awt.Font[family=Dialog,name=Dialog,style=plain,size=16]-16
doShow	true
#GRAPH END
#METAANALYSIS END

#TRIAL BEGIN
sort	dichotomous
year	2011
study	Ma
interventionEvent	28.0
interventionTotal	54.0
controlEvent	31.0
controlTotal	42.0
isHighQuality	false
isForcefullyIgnored	false
comment	
#TRIAL END

#TRIAL BEGIN
sort	dichotomous
year	2013
study	Chen
interventionEvent	4.0
interventionTotal	43.0
controlEvent	3.0
controlTotal	40.0
isHighQuality	false
isForcefullyIgnored	false
comment	
#TRIAL END

#TRIAL BEGIN
sort	dichotomous
year	2013
study	Dong
interventionEvent	5.0
interventionTotal	50.0
controlEvent	13.0
controlTotal	50.0
isHighQuality	false
isForcefullyIgnored	false
comment	
#TRIAL END

#TRIAL BEGIN
sort	dichotomous
year	2013
study	Lu
interventionEvent	47.0
interventionTotal	84.0
controlEvent	59.0
controlTotal	78.0
isHighQuality	false
isForcefullyIgnored	false
comment	
#TRIAL END

#TRIAL BEGIN
sort	dichotomous
year	2013
study	Qi
interventionEvent	67.0
interventionTotal	210.0
controlEvent	81.0
controlTotal	210.0
isHighQuality	false
isForcefullyIgnored	false
comment	
#TRIAL END

#TRIAL BEGIN
sort	dichotomous
year	2013
study	Si
interventionEvent	24.0
interventionTotal	45.0
controlEvent	30.0
controlTotal	45.0
isHighQuality	false
isForcefullyIgnored	false
comment	
#TRIAL END

#TRIAL BEGIN
sort	dichotomous
year	2013
study	Zou
interventionEvent	4.0
interventionTotal	50.0
controlEvent	4.0
controlTotal	50.0
isHighQuality	false
isForcefullyIgnored	false
comment	
#TRIAL END

#TRIAL BEGIN
sort	dichotomous
year	2015
study	Hu
interventionEvent	14.0
interventionTotal	53.0
controlEvent	17.0
controlTotal	53.0
isHighQuality	false
isForcefullyIgnored	false
comment	
#TRIAL END

#TRIAL BEGIN
sort	dichotomous
year	2017
study	Huang
interventionEvent	18.0
interventionTotal	100.0
controlEvent	28.0
controlTotal	100.0
isHighQuality	false
isForcefullyIgnored	false
comment	
#TRIAL END

#TRIAL BEGIN
sort	dichotomous
year	2017
study	Luo
interventionEvent	5.0
interventionTotal	81.0
controlEvent	13.0
controlTotal	81.0
isHighQuality	false
isForcefullyIgnored	false
comment	
#TRIAL END

#BOUNDARY BEGIN
sort	conventional
identifier	Conventional boundary for benefit
type	103
type1error	5.0
#GRAPH BEGIN
id	Conventional boundary for benefit
color	155	0	0
graphLineType	Dotted
graphLineWidth	2.5
graphIconType	Square Fill
graphIconSize	10
graphFont	java.awt.Font[family=Dialog,name=Dialog,style=plain,size=16]-16
doShow	true
#GRAPH END
#BOUNDARY END

#BOUNDARY BEGIN
sort	sequential dichotome
identifier	RIS
type	103
type1error	5.0
oisType	603
manualOIS	0.0
type2error	20.0
interventionEffectType	204
interventionEffect	28.0
controlEffect	37.2
relativeRiskReduction	24.73
timeAxisScaling	302
heterogeneityCorrection	401
heterogeneityCorrectionValue	0.0
alphaSpendingFunction	501
betaSpendingFunction	802
trials	(2011)Ma	(2013)Chen	(2013)Dong	(2013)Lu	(2013)Qi	(2013)Si	(2013)Zou	(2015)Hu	(2017)Huang	(2017)Luo
#GRAPH BEGIN
id	RIS
color	255	0	0
graphLineType	Full
graphLineWidth	2.5
graphIconType	Diamond Fill
graphIconSize	10
graphFont	java.awt.Font[family=Dialog,name=Dialog,style=plain,size=18]-18
doShow	true
#GRAPH END
#BOUNDARY END

#ZCURVE BEGIN
#GRAPH BEGIN
id	Discrete Z-Curve
color	0	0	255
graphLineType	Full
graphLineWidth	2.5
graphIconType	Square Fill
graphIconSize	10
graphFont	java.awt.Font[family=Dialog,name=Dialog,style=plain,size=16]-16
doShow	true
#GRAPH END
#ZCURVE END
