# Supplementary material for: Berberine Combined with Triple Therapy versus Triple Therapy for Helicobacter pylori Eradication: A Meta-Analysis of Randomized Controlled Trials
Source: Evid Based Complement Alternat Med. 2018 Oct 4;2018:8716910. doi: 10.1155/2018/8716910 (PMC6207132; doi:10.1155/2018/8716910)
Supplement: Supplementary 4 — File S4: Trial sequential analysis of H. pylori eradication rates in biopsy group. [file 8716910.f4.tsa]

#METAANALYSIS BEGIN
identifier	1
outcomeType	-1
trialType	1
effectModel	10
effectMeasure	3
zeroEventHandling	Constant
zeroEventValue	1.0
ignoreZeroEventsTrials	true
confidenceInterval	CI_950
confidenceIntervalAlphaSpendingBoundary	
group1	berberine combined wtih triple therapy
group2	triple therapy
comment	
#GRAPH BEGIN
id	Discrete Z-Curve
color	0	0	255
graphLineType	Full
graphLineWidth	2.5
graphIconType	Square Fill
graphIconSize	10
graphFont	java.awt.Font[family=Dialog,name=Dialog,style=plain,size=16]-16
doShow	true
#GRAPH END
#METAANALYSIS END

#TRIAL BEGIN
sort	dichotomous
year	2013
study	Dong
interventionEvent	45.0
interventionTotal	50.0
controlEvent	36.0
controlTotal	50.0
isHighQuality	false
isForcefullyIgnored	false
comment	
#TRIAL END

#TRIAL BEGIN
sort	dichotomous
year	2013
study	Zou
interventionEvent	47.0
interventionTotal	50.0
controlEvent	40.0
controlTotal	50.0
isHighQuality	false
isForcefullyIgnored	false
comment	
#TRIAL END

#TRIAL BEGIN
sort	dichotomous
year	2014
study	Zhang
interventionEvent	78.0
interventionTotal	100.0
controlEvent	61.0
controlTotal	100.0
isHighQuality	false
isForcefullyIgnored	false
comment	
#TRIAL END

#TRIAL BEGIN
sort	dichotomous
year	2017
study	Luo
interventionEvent	75.0
interventionTotal	81.0
controlEvent	62.0
controlTotal	81.0
isHighQuality	false
isForcefullyIgnored	false
comment	
#TRIAL END

#BOUNDARY BEGIN
sort	conventional
identifier	1
type	103
type1error	5.0
#GRAPH BEGIN
id	1
color	155	0	0
graphLineType	Dotted
graphLineWidth	2.5
graphIconType	Square Fill
graphIconSize	10
graphFont	java.awt.Font[family=Dialog,name=Dialog,style=plain,size=16]-16
doShow	true
#GRAPH END
#BOUNDARY END

#BOUNDARY BEGIN
sort	sequential dichotome
identifier	Required information size(RIS)
type	103
type1error	5.0
oisType	603
manualOIS	0.0
type2error	20.0
interventionEffectType	202
interventionEffect	87.2
controlEffect	70.8
relativeRiskReduction	-23.16
timeAxisScaling	302
heterogeneityCorrection	401
heterogeneityCorrectionValue	0.0
alphaSpendingFunction	501
betaSpendingFunction	802
trials	(2013)Dong	(2013)Zou	(2014)Zhang	(2017)Luo
#GRAPH BEGIN
id	Required information size(RIS)
color	255	0	0
graphLineType	Full
graphLineWidth	2.5
graphIconType	Square Fill
graphIconSize	6
graphFont	java.awt.Font[family=Dialog,name=Dialog,style=plain,size=18]-18
doShow	true
#GRAPH END
#BOUNDARY END

#ZCURVE BEGIN
#GRAPH BEGIN
id	Discrete Z-Curve
color	0	0	255
graphLineType	Full
graphLineWidth	2.5
graphIconType	Square Fill
graphIconSize	10
graphFont	java.awt.Font[family=Dialog,name=Dialog,style=plain,size=16]-16
doShow	true
#GRAPH END
#ZCURVE END
