# Supplementary material for: Berberine Combined with Triple Therapy versus Triple Therapy for Helicobacter pylori Eradication: A Meta-Analysis of Randomized Controlled Trials
Source: Evid Based Complement Alternat Med. 2018 Oct 4;2018:8716910. doi: 10.1155/2018/8716910 (PMC6207132; doi:10.1155/2018/8716910)
Supplement: Supplementary 5 — File S5: Trial sequential analysis of H. pylori eradication rates in UBT subgroup. [file 8716910.f5.tsa]

#METAANALYSIS BEGIN
identifier	1
outcomeType	-1
trialType	1
effectModel	10
effectMeasure	3
zeroEventHandling	Constant
zeroEventValue	1.0
ignoreZeroEventsTrials	false
confidenceInterval	CI_950
confidenceIntervalAlphaSpendingBoundary	
group1	berberine combined with triple therapy
group2	triple therapy
comment	
#GRAPH BEGIN
id	Discrete Z-Curve
color	0	0	255
graphLineType	Full
graphLineWidth	2.5
graphIconType	Square Fill
graphIconSize	10
graphFont	java.awt.Font[family=Dialog,name=java.awt.Font[family=Dialog,name=java.awt.Font[family=Dialog,name=Dialog,style=plain,size=16],style=plain,size=16],style=plain,size=16]-16
doShow	true
#GRAPH END
#METAANALYSIS END

#TRIAL BEGIN
sort	dichotomous
year	2011
study	Ma
interventionEvent	47.0
interventionTotal	54.0
controlEvent	29.0
controlTotal	42.0
isHighQuality	false
isForcefullyIgnored	false
comment	
#TRIAL END

#TRIAL BEGIN
sort	dichotomous
year	2013
study	Chen
interventionEvent	40.0
interventionTotal	43.0
controlEvent	34.0
controlTotal	40.0
isHighQuality	false
isForcefullyIgnored	false
comment	
#TRIAL END

#TRIAL BEGIN
sort	dichotomous
year	2013
study	Lu
interventionEvent	75.0
interventionTotal	84.0
controlEvent	56.0
controlTotal	78.0
isHighQuality	false
isForcefullyIgnored	false
comment	
#TRIAL END

#TRIAL BEGIN
sort	dichotomous
year	2013
study	Qi
interventionEvent	177.0
interventionTotal	210.0
controlEvent	159.0
controlTotal	210.0
isHighQuality	false
isForcefullyIgnored	false
comment	
#TRIAL END

#TRIAL BEGIN
sort	dichotomous
year	2013
study	Si
interventionEvent	40.0
interventionTotal	45.0
controlEvent	32.0
controlTotal	45.0
isHighQuality	false
isForcefullyIgnored	false
comment	
#TRIAL END

#TRIAL BEGIN
sort	dichotomous
year	2014
study	Liu
interventionEvent	22.0
interventionTotal	31.0
controlEvent	16.0
controlTotal	28.0
isHighQuality	false
isForcefullyIgnored	false
comment	
#TRIAL END

#TRIAL BEGIN
sort	dichotomous
year	2015
study	Hu
interventionEvent	48.0
interventionTotal	53.0
controlEvent	39.0
controlTotal	53.0
isHighQuality	false
isForcefullyIgnored	false
comment	
#TRIAL END

#TRIAL BEGIN
sort	dichotomous
year	2016
study	Huang
interventionEvent	119.0
interventionTotal	135.0
controlEvent	104.0
controlTotal	135.0
isHighQuality	false
isForcefullyIgnored	false
comment	
#TRIAL END

#TRIAL BEGIN
sort	dichotomous
year	2017
study	Huang
interventionEvent	76.0
interventionTotal	100.0
controlEvent	60.0
controlTotal	100.0
isHighQuality	false
isForcefullyIgnored	false
comment	
#TRIAL END

#BOUNDARY BEGIN
sort	conventional
identifier	convention
type	103
type1error	5.0
#GRAPH BEGIN
id	convention
color	155	0	0
graphLineType	Dotted
graphLineWidth	2.5
graphIconType	Square Fill
graphIconSize	10
graphFont	java.awt.Font[family=Dialog,name=java.awt.Font[family=Dialog,name=java.awt.Font[family=Dialog,name=Dialog,style=plain,size=16],style=plain,size=16],style=plain,size=16]-16
doShow	true
#GRAPH END
#BOUNDARY END

#BOUNDARY BEGIN
sort	sequential dichotome
identifier	Required information size(RIS)
type	103
type1error	5.0
oisType	603
manualOIS	0.0
type2error	20.0
interventionEffectType	204
interventionEffect	85.3
controlEffect	72.4
relativeRiskReduction	-17.82
timeAxisScaling	302
heterogeneityCorrection	401
heterogeneityCorrectionValue	0.0
alphaSpendingFunction	501
betaSpendingFunction	802
trials	(2011)Ma	(2013)Chen	(2013)Lu	(2013)Qi	(2013)Si	(2014)Liu	(2015)Hu	(2016)Huang	(2017)Huang
#GRAPH BEGIN
id	Required information size(RIS)
color	255	0	0
graphLineType	Full
graphLineWidth	2.5
graphIconType	Diamond Fill
graphIconSize	10
graphFont	java.awt.Font[family=Dialog,name=java.awt.Font[family=Dialog,name=Dialog,style=plain,size=18],style=plain,size=18]-18
doShow	true
#GRAPH END
#BOUNDARY END

#ZCURVE BEGIN
#GRAPH BEGIN
id	Discrete Z-Curve
color	0	0	255
graphLineType	Full
graphLineWidth	2.5
graphIconType	Square Fill
graphIconSize	10
graphFont	java.awt.Font[family=Dialog,name=java.awt.Font[family=Dialog,name=java.awt.Font[family=Dialog,name=Dialog,style=plain,size=16],style=plain,size=16],style=plain,size=16]-16
doShow	true
#GRAPH END
#ZCURVE END
